# Supplementary material for: Assembly of a Large Collection of Maxicircle Sequences and Their Usefulness for Leishmania Taxonomy and Strain Typing
Source: Genes (Basel). 2022 Jun 15;13(6):1070. doi: 10.3390/genes13061070 (PMC9222942; doi:10.3390/genes13061070)
Supplement: Supplementary file 1 [file genes-13-01070-s001.zip]

Archive with 1 entries (1 files):
- genes-1742123-supplementary.xlsx
