# Supplementary material for: Assembly of a Large Collection of Maxicircle Sequences and Their Usefulness for Leishmania Taxonomy and Strain Typing
Source: Genes (Basel). 2022 Jun 15;13(6):1070. doi: 10.3390/genes13061070 (PMC9222942; doi:10.3390/genes13061070)
Supplement: Supplementary file 1 [file genes-13-01070-s001.zip › genes-1742123-supplementary.xlsx]

## Sheet: Readme
Assembling of a large collection of maxicircle sequences and their usefulness for Leishmania taxonomy and strain typing
Jose Carlos Solana, Carmen Chicharro, Emilia García, Begoña Aguado, Javier Moreno, and Jose M. Requena

## Sheet: Table S1
Table S1. Maxicircle sequence datasets from trypanosomatid species used for phylogenetic studies
Strain	ENA/GenBank	Mendeley Data	Maxicircle Reference	Associated reference	Maxicircle sequence	Conserved_region
Leishmania aethiopica L147 MHOM/ET/1972/L100	SRR834802	10.17632/8h8tzrbzft.1	This work		ttgaaattaaataaaaattaatttgaaattacaaataatttgtaaataaattttaaattaataaaataaaaattaattaattagttaaatatggaattaattggtattaattatagaattaattggtaatatggaattaattaatagttgaatttttattttatatataatttaaatttttattgttgtttgttttatatgaaaaaaatccatacaattttattattatttaagtactttttatttttttgataaatttaaatttaaagaattaaactacaatcaataaaacgtaaaaaaatttatttatgataaattaattattaatataataaaaatatactttattgataagtttacttatttattatataataatgtacactatttattgaatta…	GTTTAATCAAAGTTATTATTAAATAATATTGATTTTTAAATCAAATTAAATTTTTTAATTAGGTTTTTGAATTTGAATTTTATTATTTGTATTTGATATTTTTAAATTATTATATATTTTAAATTTAAATTTGTTGTTTTATATTTAGTTTAATGTTTATAAATTGATAATTAATTTAGTTTTAATTTAAAATTTTTATGAACTGTGATTTATAGTTTATTATTTTTAGTTTAATGTTTAAATATTTAACTAATGAAGGCACAGTTGTTCTATATGTATCTATAAAAAATAGTAAAATTATTTTAATTAAATTAATAAATAATTATTAACTAATTTTAGATTAATATTATGAAAAATTTAAAAATTAATTTTTTTTTCTAATTTTTTATATTGGATTTA…
Leishmania tropica L590 MHOM/IL/1990/P283	SRR834907	10.17632/23t2h58cvr.1	This work		ttaacacaacttaaaccaaatactgaattacgacacctacaagagttaaaaaatagtctgctgaaatttaaataaaaatataaaattaattggtataaatatagaaattaattgttaataataccgaattaattgagacaatatgaaattaatcagataatatggaattaattggatattaaaaacaggtatagagttgaatttttattttatatataatttaaatttttattgttgtttgttatatatatatagatttatggattctattattatttaagtactttttattattttgataaatataaatttaaataaaactacaatcaataaaatgtaaaaaaatttatttatgatataattaatatataaagaaaatactttattaacaaatttatt…	ATTTAATCAAAGTTATTATTAAATAATATTGATTTTTAAATTAAATTTAATTTTTTAATTATGTTTTTGAATTTGAATTTTATTATTTGTATTTGATATTTTTAAATTATTATATATTTTAAATTTAAATTTGTTGTTTTATATTTAGTTTAATGTTTATAAATTGATAATTAATTTAGTTTTAATTTAAAATTTTTATGAACTGTGATTTATAGTCTATTATTTTTAGTTTAATGTTTAAATATTTAACTAATGAAGGCACAGTTGTTCTATATGTACCTATAAAAAATAGTAAAATTATTTTAATTAAATTAATAAATAATTATTAACTAATTTTGGATTAATATTATGAAAAATTTAAAAATTAATTTTTTTTTCTAATTTTTTATATTGGAATTA…
Leishmania major MHOM/IL/81/Friedlin	LR697138	10.17632/hdyj8hbt39.1	Camacho, E.; Rastrojo, A.; Sanchiz, Á.; González-de la Fuente, S.; Aguado, B.; Requena, J.M. Leishmania Mitochondrial Genomes: Maxicircle Structure and Heterogeneity of Minicircles. Genes 2019, 10, 758. 10.3390/genes10100758		tttcaaaaattgactaattttgatattgttttggctctggactaattaattctcctttaattttattatctaaaatttgcatacttacatattaaagtagttagtttagatatgaaaattagttagatttccatttgaattagttatgttaaatatagaattagttagggttgataatgaaatcaattaagtttatatataaagttagttagtcaatatgaatttttttgcaaacatttccggttgacttcatgtgattacacgtactccgttttgtttttatgtgtcatgatttgcattgattttttcgcaaccacaccataaatctaatatactcaacagcacctaccaagagttaaaaatgaaattaaataaaaataaaaaataaaataaaaataa…	ATTTAATCAAAGTTATTATTAAATAATATTGATTTTGGATGAATTTAATTTTTAATTATATTTTTGAATTTTAATTTTATTATTTTGATTTAATATTTTTAAAATATTATATATTTTAGATTTAAATTTGTTGTTTTATATTTAGTTTAATGTTTATAAATTGATAATTAATTTGTTTTATTTTAAAGTTTTTATGAACTGTGATTTATAGTTTATTATTTTTAGTTTAATGTTTAAATATTTAACTAGTGATGGCACAGTTGTTCTATATGTACCTATAAAAAATAGTAAAATTATTTTAATTAAATTAATAAATAATTATTAAACTAATTTTATATTAATATTATGAAAAATTTAAAAATTAATTTTTTTTTCTAATTTTTATATATTGAAGTAATA…
Leishmania infantum JPCM5 MCAN/ES/98/LLM-724	LR697137	10.17632/nszm7rb8y7.1	Camacho, E.; Rastrojo, A.; Sanchiz, Á.; González-de la Fuente, S.; Aguado, B.; Requena, J.M. Leishmania Mitochondrial Genomes: Maxicircle Structure and Heterogeneity of Minicircles. Genes 2019, 10, 758. 10.3390/genes10100758		atatatgttaatgcttggttggattatttttgctgattgactttaggtagggagttgtactacgttttttgacctacaatatatcgcatgtgttgatttattactaataaaataaataatataatactccaacaaccaattactaattttaatacgaatcctacaagagttaaaatgttgttttgttaatttaaaatttttatttttaaaaataaatttgaaattaataatgatttagaaatttaaatttaaatatatttggtttaatatatttagttggtatgactaattttattaattttgatttttgtttgctgatcgactttaggtagggagttgtactacgtttttgatctacaatatattgcatgtgttgatttattactaataaaataaata…	ATTTAATCAAAATTATTAATAAATAATATTGATATTTTTATTGAATTAAATTTTTAATTATATTTTTGAATTATAATTTTATTATTTTTATTTAATATTTTTAAAATATTATATATTTTAAATTTAAATTTGTTGTTTTATATTTAGTTAAATATTTATAAATTAGTAATTGATTTATTTTTAATTTAAAATTTTTATGAACTGTTATTTATAGTTTATTATTTTTAGTTTAATGTTTAAATATTTAACTAATGAAGGGACAGTTGTTCTATATGTACCTATAAAAAATAGTAAAATTATTTTAATTAAATTAATAAATAATTATTAACTATATTTATAGATTAATATTATGAAAAATTTAAAAATTAAATTTTTTTTCTAATTTTAAATATAATTTAA…
Leishmania donovani Pasteur	CP022652.1	10.17632/jhy362m5ms.1	Ramasamy,G., McDonald,J., Sur,A. and Myler,P. Leishmania donovani Reference Genome. Direct Submission. Submitted (01-AUG-2017) Myler Lab, Center for Infectious Disease Research, 307 Westlake Ave N #500, Seattle, WA 98109, USA		aaaaaagaaggagataagttatgttcataatttaaataaattaggtttatgaattaattatatgttaatttaatgcttggttgaattatttttgctgattgacttcaggtagggagttgtactactacgttttttgacctacaatgtatcgtatgtgttgatttattactaataaaataaataatataatactccaacaaccaattactaattttaatacagattcctacgagagttaaaatgttgttttgttaatttaagtttaattttaaaaataaatttgaaattaataataatttagaaatttaaatttaaatatttaaataaaatttatttggtttaatatatttagttggtttgtcaattttattgattttgatttttgtttgctgatcgact…	ATTTAATCAAAATTATTAATAAATAATATTGATGTTTTTATTGAATTAATTTTTTAATTATATTTTTGAATTATAATTTTATTATTTTTATTTAATATTTTTAAAATATTATATATTTTAAATTTAAATTTGTTGTTTTATATTTAGTTAAATATTTATAAATTAGTAATTGATTTATTTTTAATTTAAAATTTTTATGAACTGTTATTTATAGTTTATTATTTTTAGTTTAATGTTTAAATATTTAACTAATGATGGGACAGTTGTTCTATATGTACCTATAAAAAATAGTAAAATTATTTTAATTAAATTAATAAATAATTATTAACTATATTTATAATTAATATTATGAAAAATTTAAAAATTAAATTTTTTTTCTAATTTTAAATATAATTTAAT…
Leishmania donovani HU3 MHOM/ET/67/HU3	ERR2191875	10.17632/74d3b3pnvt.1	This work		aatttaaagtttaattttaaaaataaatttgaaattaataataatttagaaatttaaatttaaatatttaaataaaatttatttggtttaatatatttagttggtttgtcaattttattgattttgatttttgtttgctgatcgactttaggtagggagttgtactacgttttttgacctacaatgcaccgtatgtgttgatttattactaataaaataaataatataatgccccaacaaccaattactaattttaatacgaatccctacgagagttaaaatattgttttgttaatttaaaattttaattttaaaaataaatttgaaattaataataatttagaaatttaaatttaaatatttaaataaaatttatttggtttaatatatttaattggt…	ATTTAATCAAAATTATTAATAAATAATATTGATGTTTTTATTGAATTAATTTTTTAATTATATTTTTGAATTATAATTTTATTATTTTTATTTAATATTTTTAAAATATTATATATTTTAAATTTAAATTTGTTGTTTTATATTTAGTTAAATATTTATAAATTAGTAATTGATTTATTTTTAATTTAAAATTTTTATGAACTGTTATTTATAGTTTATTATTTTTAGTTTAATGTTTAAATATTTAACTAATGATGGGACAGTTGTTCTATATGTACCTATAAAAAATAGTAAAATTATTTTAATTAAATTAATAAATAATTATTAACTATATTTATAATTAATATTATGAAAAATTTAAAAATTAAATTTTTTTTCTAATTTTAAATATAATTTAAT…
Leishmania amazonensis IFLA/BR/1967/PH8	SRR8584809	10.17632/pfdfzpwgjd.1	This work		atataagtatataaatatatatatatataataatattatcaagcttgttagaaaaatatatttttctaacaagattgaatactctcggtatggttttaaaaataagtcaattttaatatattttcgcctttgcattaatttgctctctttaattttcccatctaaaatataatatttaataagttctgttaatgtttttaaataagtcgaattaatattcgaacaaatcaaattaatattcgaataagttaagttaatatattgtgctgtgttttctatttgtacttgtttttattttaacaaaaataaaaataaataaatataaataaaaataaaaacgaatagaacataaaatataaaatatgaattaaattaaattaaataaaaatttaaaaaaaa…	TTTTAATCAAAATATATTATTAAATAATATTGATTTTAAATTTAATTTAATTATTTAATTATATTTTTGAATTTAAATTTTATTATTTGTTATTTAATATTTTTAAAATATTATATATTTTAGTTTTAAATTTGTTGTTTTATATTTAGTTTTATATTTATAAATTAATAATAATTTTAATTTAAATTTAAAGTTTTTATGAACTGTAATTTATAGTTTATTATTTTTAGTTTAATGTTTAAATATTTAACTAATGAAGGCACAGTTGTTCTATATGTATCTGTAAAAAATAGTAAAATTATTTTAATTAAATTAATAAATAATTATTAACTTATTGATTAAATTAATATTATGAAAATTTTAAAAATTAATTTTTTTATCTAATATTTATGAATGAAT…
Leishmania adleri MARV/ET/75/HO174	LR697136	10.17632/98cn9h5t67.1	Camacho, E.; Rastrojo, A.; Sanchiz, Á.; González-de la Fuente, S.; Aguado, B.; Requena, J.M. Leishmania Mitochondrial Genomes: Maxicircle Structure and Heterogeneity of Minicircles. Genes 2019, 10, 758. 10.3390/genes10100758		aattgattttttaaattttgacagcgaacacgcataattaggaaagacgtacttagaaatgtcgacaaattgataatctaaaagatgacatgatataatttgaaaaaatacaaatttcaaaacaaataaaaagtcaaattaaaacaaaaattaaatccaaaattaaattcaaaattaaaactaaaattaaattcaaaaaataaaaatgaaaataaaaataaaaatagaaataaaaattaaaattaaaataaagattaaataaaattaaatcggaaataatgttgaaattgattttttaaattttgccagcgaacacacataattagcaaatgcgtacttagaaattccgacaaattgaaaatctaaaagatgacataatataatttgaaaaatacaaat…	GATTAATCAAATTTAATTATTAAATAATATTGATTTTTTTTTTAAATATTTAATTATATTTTTGAATTAAAATTTTATTATTTGTATTTAATATTTATAAATATTATATATTTTAGTTTTAAATTTGTTGTTTTATATTTAGTTTTATATTTATATATTAGTACTGAATATGGATTCAATTTAAAGTTTTTATGAACTGTTATTTATAGTTTAATATTTTTAGTTTAATGTTTAAATATTTAACTAATGAAGGCACAGTTGTTCTATATGTACCTATAAAATATAGTAAAATTATTTTAATTAAATTAATAAATAATTATTAACCAGACTCAAGATTAATATTATGGAAAATTTAAAAATTAATTTATTTTTCTAATAATAATATACATATAATATATA…
Leishmania tarentolae	M10126.1	10.17632/6kwj82nt8s.1	de la Cruz VF, Neckelmann N, Simpson L. Sequences of six genes and several open reading frames in the kinetoplast maxicircle DNA of Leishmania tarentolae. J Biol Chem. 1984;259(24):15136-47. PubMed PMID: 6096360.		gaattcaaaacaaataaaacccaaaacaaataaaatccaaattaaattaaattaaattaaattaaattaaattaaaaacaaatttcgttgacacaacttttaacaatttgtttcatatataatctaaatttttgttgttgcttgttttataccgaaaagtttgtaatattatttttacttttaagtaaaagtttaatttatgttttaattttatttataaactacaatcaataaaatatagaaaagcttatttatgatataatacaataccacatgattataaaaatattaattataataatatttacactatttattaaaagttagtaaaaaggaaatagaaataaataatcatactccatatttattaattatttttctacacttgtaaaaatatag…	TATTAATCAAATTTAATTAATAAGTAATATTGATTTTATTTAATTTTAAGTGTTTAATTATATTTTTGAATTAAAATTTTATTATTTGGTATTTAATATTTAAAAATATTATATATTTTAGTTTTAAATTTGTTGTTTTATATTTAGTTTAATATTTATATATTAGTAAATAATATAGATTTAATTTAAAATTTTTATGAACTGTTATTTATAGTTTAATATTTTTAGTTTAATGTTTAAATATTTAACTAATGAAGGCACAGTTGTTCTATATGTACCTATAAAAAATAGTAAAATTATTTTAATTAAATTAATAAATAATTATTAACTTAACTTAAAATTAATATTATGGAAAATTTAAAAATTAAATTATTTTTCTAATACAATTCATATAATATA…
Leishmania guyanensis LgCL085	LR697135	10.17632/rcjzz74fvj.1	Camacho, E.; Rastrojo, A.; Sanchiz, Á.; González-de la Fuente, S.; Aguado, B.; Requena, J.M. Leishmania Mitochondrial Genomes: Maxicircle Structure and Heterogeneity of Minicircles. Genes 2019, 10, 758. 10.3390/genes10100758		cataatgttattgaaggtactataatttttgaataataaaaaaactaataactcgaattgtagaaagttaaatgaaacaaaaaacaaattcccaacaatcaacaaacaaattcccaacaatcaacaaacaaatttccaatgcaattaaaatgaaacaaataaatttttaataatattaaaatgaaaactcataatgttattgaagatactataatttttgaataataaaaaaactaataactcgaattgtagaaagttaaatgaaataaaaaacaaatccccaacaacccacaaacaaatttccaatgcaataaaaaaaaataaaacaaataaatttttaatattattaaaatgaaaactcataatgttattgaagatactataatttttgaataataa…	AATAAATCAAAATATTTAAATAAATAATATTGATTAAAATTTTGTTTTTATTATTTAATTATATTTTTGAATTAAAATTTTATTATTAATATTTAATAATTTAAAATATTATATATTTTAAATTTAAATTTGTTGTTTTATATTTAGTTTTAAGTTTAAATAGTAATTAAATTAATAATTTAAATTTAAAATTTTACGAACTGTAATTTATAGTTTATTATTTATAGTTTAATGTTTAAATATTTAACTAGTGAAGGCACAGTTGTTCTATATGTATCAGTAAAAAATAGTAAAATTATTTTAATTAAATTAATAAATAATTATTAACAAAAATTATAATTAATATTATGATAAATTTAAAAATTAAATATTTTTTCTAATATTATTTAATAATTAAGG…
Leishmania panamensis UA946	MK570510.1	10.17632/9sxnsjy9xx.1	Urrea DA, Triana-Chavez O, Alzate JF. 2019. Mitochondrial genomics of human pathogenic parasite Leishmania (Viannia) panamensis. PeerJ 7:e7235 10.7717/peerj.7235		aatataatattatatataatatcaatcttattagaaaaaactatgttttttctaataagttgatacagttggcatgattttaaaaataagtcagaattaatattaattcggttcaaaattgattgctagcaatagatcgatatatttaaaatttgggtgggattagttgtagcctttaattttaatatataaattagttatatttgaattagttttatttatttaattttaaatatctaaattaattgtatctatttaattttaatatttctaataatttctaataatattaaaatgaaaactcataatgttattgaaggtactataatttttgaataataaaaaaactaataatttgaattgtcgatagttaataaaataaaaactaaactccaacaa…	AATAAATCAAAATATTTAAATAAATAATATTGATTAAAATTTTGTTTTTATTATTTAATTATATTTTTGAATTAAAATTTTATTATTAATATTTAATAATTAAAAATATTATATATTTTAAATTTAAATTTGTTGTTTTATATTTAGTTTTAAGTTTAAATAGTAATTAAATTAATAATTTAAATTTAAAATTTTACGAACTGTAATTTATAGTTTATTATTTATAGTTTAATGTTTAAATATTTAACTAGTGAAGGCACAGTTGTTCTATATGTATCAGTAAAAAATAGTAAAATTATTTTAATTAAATTAATAAATAATTATTAACAAAAATCATAATTAATATTATGATAAATTTAAAAATTAAATATTTTTTCTAATATTATTTAATAATTAAGG…
Leishmania braziliensis MHOM/BR/75/M2904	LR697134	10.17632/bg3x4tcr64.1	Camacho, E.; Rastrojo, A.; Sanchiz, Á.; González-de la Fuente, S.; Aguado, B.; Requena, J.M. Leishmania Mitochondrial Genomes: Maxicircle Structure and Heterogeneity of Minicircles. Genes 2019, 10, 758. 10.3390/genes10100758		taatttttgaataattaaaaaacaattaatccgaattgcgacagttaaataaaataaaaacaaaactccaacaaccacaaactaattttaatgcagtttaaaatgaaacaaatttaaatctcaaatattttaaaatgaaaactcataaagttattgaaggtattataatattaaaaaactaataatccgaattaattctaatgcaattaaattaaattaaattaaattataataaatttaaaaataaatatataaataataaatataattattttatattattattttctaattctgcatttattatatttaataaatggaattttgttttttaaaattaattatgtatttattactaaattttaattagtgtttttaattatttataaaataatcaaa…	AATAAATCAAAATATTTAAATAAATAATATTGATTAAAATTTTGTTTTATTATTTAATTACATTTTTGAATTAAAATTTTATTATTAATATTTAATAATTAAAAATATTATATATTTTAAATTTAAATTTGTTGTTTTATATTTAGTTTTAAATTTAAATAGTAATTAAATTAATAATTTTAATTTAAAATTTTACGAACTGTAATTTATAGTTTATTATTTATAGTTTAATGTTTAAATATTTAACTAGTGAAGGCACAGTTGTTCTATATGTATCAGTAAAAAATAGTAAAATTATTTTAATTAAATTAATAAATAATTATTAACAAAAATTATAATTAATATTATGACAAATTTAAAAATTAAATATTTTTTCTAATATTATTTAATAATTAAGGA…
Leishmania peruviana MHOM/PE/90/LCA0482	ERR3656053	10.17632/4wf4hb3k7g.1	This work	Van den Broeck F, Savill NJ, Imamura H, Sanders M, Maes I, Cooper S, Mateus D, Jara M, Adaui V, Arevalo J, Llanos-Cuentas A, Garcia L, Cupolillo E, Miles M, Berriman M, Schnaufer A, Cotton JA, Dujardin JC. Ecological divergence and hybridization of Neotropical Leishmania parasites. Proc Natl Acad Sci U S A. 2020 Oct 6;117(40):25159-25168. doi: 10.1073/pnas.1920136117. Epub 2020 Sep 21. PMID: 3295…	tcacaaactgatttcaatgcaattaaaatgaaacaaatttaaatttcaaatattttaaaatgaaaactcataaagttattgaaggtactataatttttgaataattaaaaaacaaataactcgaattacgacagttaaattaaaataaaaacgttaaattccaataaccacaaactaatttcaatgcaattaaattataattttaataaatttaaaaataaataattattttatattattattttctaattctgcatttattatatttaataaatggaattttgttttttaaaattaattatgtatttattactaaattttaattagtgtttttaattatttataaaataattaaaaaccacaaaaatttatatagaataaatttatgtaatataaaaa…	AATAAATCAAAATATTTAAATAAATAATATTGATTAAAATTTTGTTTTTATTATTTAATTACATTTTTGAATTAAAATTTTATTATTAATATTTAATAATTAAAAATATTATATATTTTAAATTTAAATTTGTTGTTTTATATTTAGTTTTAAATTTAAATAGTAATTAAATTAATAATTTTAATTTAAAATTTTACGAACTGTAATTTATAGTTTATTATTTATAGTTTAATGTTTAAATATTTAACTAGTGAAGGCGCAGTTGTTCTATATGTATCAGTAAAAAATAGTAAAATTATTTTAATTAAATTAATAAATAATTATTAACAAAAATTATAATTAATATTATGACAAATTTAAAAATTAAATATTTTTTCTAATATTATTTAATAATTAAGG…
Leishmania lainsoni MHOM/BR/1981/M6426	SRR1657912	10.17632/k6ffm6j8c3.1	This work	Harkins KM, Schwartz RS, Cartwright RA, Stone AC. Phylogenomic reconstruction supports supercontinent origins for Leishmania. Infect Genet Evol. 2016 Mar;38:101-109. doi: 10.1016/j.meegid.2015.11.030. Epub 2015 Dec 18. PMID: 26708057.	aacaaaacattaaaattaaattaattaaatcttaaatcaaatcaaatcaaataaaaactcttaatgttatcgaaggtactctaatttttgaataattaaaaaactaataatccgaattattacaagtcaaaaataaataaatttaaatcccaacaatcacacaaacagaataaaacaaaacattaaaattaaattaaattaaatcttaaatcaaatcaaatcaaataaaaactcttaatgttattgaaggtactctaatttttgaataattaataaactaataatccgaattattgcaagccaaaaataaataaattcaaatcccaacaaccacacagacagattaaagcaaaacaaattaaatctaaattaaattaagtcttaaattaaatcaaatca…	AATAAATCAAAGTATTTAAATAAATAATATTGATTAAAATTTTGTTTTTATTATTTAATTATATTTTTGAATTAAAATTTTATTATTAGTATTTAATAATTAAAAATATTATATATTTTAAATTTAAATTTGTTGTTTTATATTTAGTTTTAAGTTTAAATAGTAATTAAATTAATATTTTAATTTAAAGTTTTACGAACTGTAATTTATAGTTTATTATTTATAGTTTAATGTTTAAATATTTAACTAGTGAAGGCACAGTTGTTCTATATGTATCAGTAAAAAATAGTAAAATTATTTTAATTAAATTAATAAATAATTATTAACTAAAATTATAATTAATATTATGACAATTTTAAAAATTAAATATTTTTTCTAATATATTATTAGTTAATAAGG…
Leishmania enrietti LV763 MCAV/BR/2001/CUR178	SRR13558795	10.17632/xhj67pv882.1	This work	Almutairi H, Urbaniak MD, Bates MD, Jariyapan N, Kwakye-Nuako G, Thomaz Soccol V, Al-Salem WS, Dillon RJ, Bates PA, Gatherer D. Chromosome-scale genome sequencing, assembly and annotation of six genomes from subfamily Leishmaniinae. Sci Data. 2021 Sep 6;8(1):234. doi: 10.1038/s41597-021-01017-3. PMID: 34489462; PMCID: PMC8421402.	atcctgaaatgaaagtcccacaaacaaatccaaattatccaaacaataaactaattaaaacgaaaccaattacagtcaaaaaattaattaaattaaattaaattaaattaaattaaattaaattaaattaaacaaaccaaactaaattaaattaaaccaaacaaacaaaccaaattaaatcaaaccaaatcaaacaaaccaaattaaaccaaactaaatcaaaccaaatcaaacaaaccaaaccaaccaaccaacccaaatcaaacattcggaatatttcgaaactaaaatgcaactataattacaatttctgcaaaatgttttacaccaaactaaattggtaatcctgaaatgaaagtcccacaaataaatccaaattattcaaacaataaactaatt…	ATTTAATCTAAGTATTTAAATAAATAATATTGATTTTTATAAGGTTTAACTTTTAATTACATTTTTGATTTTAAATTTTATTTATGGTATTTAATATATAAAAATATTATATATTTTAAATTTAAATTTGTTGTTTTATATTTAGTTTAATATTTTAATATTAATAATAATATAGTTTTAATTTAAAATTTTTATGAACTGTCATTTATAGTTTATTATTTTTAGTTTAATGTTTAAATATTTAACTAATGATGGCACAGTTGTTCTATATGTATCAATAAAAAATAGTAAAATTATTTTAATTAAATTAATAAATAATTATTAACGCTTTTTATAATATTAATATTATGAAAAATTTAAAAATTAAACTTTTTTTCTAATACAGTTGTGTATAAAATG…
Leishmania martiniquensis LV760 MHOM/TH/2012/LSCM1	SRR13558784	10.17632/9dykktyxp5.1	This work	Almutairi H, Urbaniak MD, Bates MD, Jariyapan N, Kwakye-Nuako G, Thomaz-Soccol V, Al-Salem WS, Dillon RJ, Bates PA, Gatherer D. LGAAP: Leishmaniinae Genome Assembly and Annotation Pipeline. Microbiol Resour Announc. 2021 Jul 22;10(29):e0043921. doi: 10.1128/MRA.00439-21. Epub 2021 Jul 22. PMID: 34292068; PMCID: PMC8297458.	tataaatttgattgataaatggggtattcttttttacgtataattaaatttgatgaatttggctttgaataatctacgattccataatatgcagttggaaatgtaatagcgtaaatgcctggttgttggaaaatacaaattatttgaattaatcgaatcaaaatgcagatggtgaaatacaaagactttagaaacaattgttaatatgcaataaatgcaaaattgttgaattggaaacaactatattttcgatttaaaatttgggtggagaaatacaaattgatttgaaatttatttacaaataaatataatgcagattattatatcgtttaaatataagactaagacgaaattgtcgcgaataaagtttattacaaattatttgagataactacaaat…	TTTTAATCAAAGTATTTAAGTAAATAATATTGATTTTAGTAAAAATTACAATTTTTAATTGTATTTTTGATTAAAAACTTTTTTTATGAATATTTAATATTTATAAATATTATATATTTTAAATGTAAATTTGTTGTTTTATATTTAGTTTAATATTTTAATATTAATATTAATTTAGTTTTAATTTAAAATTTTATGAACTGTCATTTATAGTTGATTATTTTTAGTTTAATGTTTAAATATTTAACTAATGAAGGCACAGTTGTTCTATATGTACCTATAAAAAATAGTAAAATTATTTTAATTATATTAATAAATAATTATTAAAGTAATTTAAATTAATATTATGATAATTTTAAAAATTAAAAATTTATTCTAATAATTTTATAATTTTTATAT…
Zelonia australiensis JB/C	MK514117.1	10.17632/c4zvyzftfg.1	Kaufer A, Barratt J, Stark D, Ellis J. The complete coding region of the maxicircle as a superior phylogenetic marker for exploring evolutionary relationships between members of the Leishmaniinae. Infect Genet Evol. 2019 Jun;70:90-100. doi: 10.1016/j.meegid.2019.02.002. Epub 2019 Feb 7. PMID: 30738194.		tacttttacagattatgataaaattagtaaactgaaattacaaaactttaaatttcattcagtcccgcaccataatcagcctgatgatttagcgaagtagaagtaataacattaatatgtacaaaatcaaatttgggatcaagttatgtactaaaaagtaagtagtatgaaattgttatttttatagaaaaaaacacacaggtagatgaagagaataaaagttgcatcaccgtacgtctaataatttctggcctggctttatattgacagtaggtagtggattatttattaagattaataaaaaaaaagtggaaataagcgtaatatagtaaacttgcattgttataagtctacatttttttaaatctgtaatacttagtaattaataatttatttgcc…	ACGTAATTAATCCGTAATATTTGCTGGTAATAATGATTTAATAGGTAAATATTAATATAATATTTTTGCTTACTAATTTGTTAATATAAGTTCTAAAATGCTCGATTATTATATGTTTTAGTTTTAAATTTGTTGTTTTATATTTAGTTTAATATTTTAAAATTTATTATTACTATATCTTATTTAAAGTTTTATGAACTGTTATTTATAGTTAATTATTTTTTGTTTAATGTTGAAATATTTAACTAATGAAGTTACAGTTGTTCTATATGTACCTATGAAAAATAGTAAAATTATTTTAGTTAAATTAATAAATAATTATTAAATAAAATTTGAATTAATATTATGAAAAATTTAAAAATTAAGTTTTTTATCTAATATATTTATTTTTTTGTATAA…
Angomonas deanei	KJ778684.1	10.17632/88w6bk3mkr.1	Martins,A.C.A., Machado,A.C., Ciapina,L.P., Almeida,L.G.P., Vasconcelos,A.T.R., Souza,W., Einicker-Lamas,M., Galina,A. and Motta,M.C. Direct Submission. (30-APR-2014) Laboratorio Nacional de Bioinformatica, Laboratorio Nacional de Computacao Cientifica, Rua Getulio Vargas		ctccaaaattaaatgtacaaagaccttttttgctaccccggtccatatttactagaaatcccccctgtgatgcaacacctgaaattcaaataagtgccgataagaaacagtaaaattaagtaagtctatttgtaaaaattcagaaagtttttacaaaaaagaaatctaaaataaaatcaaacaccggaaaaaaccacaaaagtcaatagtaattgaatcaatataatagttaatatcaagtattataagtattataagtattatatatactttacaaaaaactctaaaaaacagaccaactaacaaaaaaacacatattaaccttttctaacaataagtgaaagtctgtctatattAATCCGAAATAAATCAAATATTAAAAAAAATAATAATGACGAT…	AATCCGAAATAAATCAAATATTAAAAAAAATAATAATGACGATATTTAAATCTGTAATTAAATTTTCAAATAGTAATATATTAGTTTATTTTTCTATAAAAGTATTCTATTTTTAACTTTTAAATTTGTTGTTTTATATTTAGTTTAAAATTTCTTGAGTAACAAAAAGTAGTGTAGTTTTAAAGCTTTTTTGAACTGTCATGTATAGTTTAATTTTTTTAATTTAATGTTTAAATATTTAACTAATGATGAAACAGTTGTTCTATATGTACCCAAAAAGAATAGTAAGATTTTTTTAAATAATTTTATAAATAATTACTTAAATCTAAAAATAAGTATTATGAAATTTTTAAAAATTAAATAATTTAACTAACAAGACATTGGTAATAAAAATTTAAA…
Trypanosoma vivax Liem176	KM386509.1	10.17632/484wfgchdr.1	Greif G, Rodriguez M, Reyna-Bello A, Robello C, Alvarez-Valin F. Kinetoplast adaptations in American strains from Trypanosoma vivax. Mutat Res. 2015 Mar;773:69-82. doi: 10.1016/j.mrfmmm.2015.01.008. Epub 2015 Jan 25. PMID: 25847423.		aactattttcagcgccatacattgatcccttgatcaattaattaattaatgcgggttaattattaatgcctcaagggatacataagtttcttattttaggaaacttattttcagcgccatacattgatcccttgatcaattaattaattaatgccgggttaattaattaatgcctcaagggaatatggtatcccttgaggcattaatattaacagcgacaaaaccaagatccgtataaTATTAACCAGTTTTATTATTTATTATAATAATGATATTTAAGTTTTATCAAAAATTTAAATTCTGTATTATCAGTTTATTATTTGTATTATAATTATATATGTGTTTTATATTTAAATATTAAATTTGTTGTTTTATATTTATATTTATATTTATAATTTA…	TATTAACCAGTTTTATTATTTATTATAATAATGATATTTAAGTTTTATCAAAAATTTAAATTCTGTATTATCAGTTTATTATTTGTATTATAATTATATATGTGTTTTATATTTAAATATTAAATTTGTTGTTTTATATTTATATTTATATTTATAATTTAAACATATAAATTTTTATTTTAAAATTTATTGAACTGTAATGTATTGTTTAATATTTTTAGTTTGATGTTTAAATATTTAATTAAAGAAGGTACAGTTGTTATATATGTAACAAATAAATATAGTAAGATTATTTTATTTATATTAATATATAAATATTTATATTTTTTAAATGAATATTATGAATACATTAAAAATTAATTTTTTTAACTAATAATATAAATATATACTTATTATTTG…
Trypanosoma vivax MT1	KM386508.1	10.17632/wmkxhtz5rg.1	Greif G, Rodriguez M, Reyna-Bello A, Robello C, Alvarez-Valin F. Kinetoplast adaptations in American strains from Trypanosoma vivax. Mutat Res. 2015 Mar;773:69-82. doi: 10.1016/j.mrfmmm.2015.01.008. Epub 2015 Jan 25. PMID: 25847423.		taaaaaataaatttattagagaagaaatggtaaaataaatccaaattctcaaaaaaataaacttaatttctaaaaaaaattatttttatttattatttaataaaaattaattaattaatttaatttatttaatttatttaatttaattttaattaatttaattaaaaaataaatttatttagagatgaaatggtaaaaataaatccaaattctcaaaaaaataaaataatttgtaaaaaaaattatttttatttattatttaataaaaattaattaattaatttaatttatttaatttaattttaattaatttaattaaaaaataaatttatttagagatgaaatggtaaaaataaatccaaattcttaaaaaaataaaataatttgtaaaaaaaatta…	TATTAACCAGTTTTATTATTTATTATAATAATGATATTTAAGTTTTATCAAAAATTTAAATTCTGTATTATCAGTTTATTATTTGTATTATAATTATATATGTGTTTTATATTTAAATATTAAATTTGTTGTTTTATATTTATATTTATATTTATAATTTAAACATATAAATTTTTATTTTAAAATTTATTGAACTGTAATGTATTGTTTAATATTTTTAGTTTGATGTTTAAATATTTAATTAAAGAAGGTACAGTTGTTATATATGTAACAAATAAATATAGTAAGATTATTTTATTTATATTAATATATAAATATTTATATTTTTTAAATGAATATTATGAATACATTAAAAATTAATTTTTTTAACTAATAATATAAATATATACTTATTATTTG…
Trypanosoma brucei brucei s427	M94286.1	10.17632/7yrtcn4nkk.1	Eperon IC, Janssen JW, Hoeijmakers JH, Borst P. The major transcripts of the kinetoplast DNA of Trypanosoma brucei are very small ribosomal RNAs. Nucleic Acids Res. 1983 Jan 11;11(1):105-25. doi: 10.1093/nar/11.1.105. PMID: 6306559; PMCID: PMC325693.		gaattcctcaagtccctaattgcgattatttgttaagatctttttgaggatagatctaaaattaccaagtccaatttttgtatatgggcgggctatgaaaatataaaattatatattttctagtttgatcgaaaatgcttttcgatttgaaaatttaaattaaatttaagtttaattttcaattttcaaaatttgaaacaattttggaattttggtaggtattttattgataggtttaaatcaccgctgtataaattttggtagtaaaactttttgtaataatgcgtttttattatcagttatttatgggtgtttgtgatttaaatgtaatcagtttagtacaaatcatttttctaaattattttgagttttgggatttggaggtttgaacttgaattt…	ATTTTACCAATTAAGAAGAATATTATAATAATGGGTGTCTTATATTTTAAATAAATATTTAAATTCCGTGTAGTAAATTTATTATTTGTATTATTTATATAATAGGTGTATTATATTTAAATTTTAAATTTGTTGTTTTATATTTAGATACATATTTATAGATTAATATATTTAAATAATATTTTAAAATTTATTGAACTGTAATTATTAGTTTAATATTTTTAGTTTGATGTTGAAATATTTAATTAAAGATGTTACAGTTGTTCTATATGTACCAAATAAATATAGTAAGATTATTTTAGTTGAATTAATAAATAAATATTTATTTTTCTTTGTAAATATTATGAACAATTTAAAAATTAATCTGTTTAACTAAAATGTTATATATAATAATCTAAG…
Trypanosoma copemani G1	MG948557.1	10.17632/g44sr7djp4.1	Botero A, Kapeller I, Cooper C, Clode PL, Shlomai J, Thompson RCA. The kinetoplast DNA of the Australian trypanosome, Trypanosoma copemani, shares features with Trypanosoma cruzi and Trypanosoma lewisi. Int J Parasitol. 2018 Aug;48(9-10):691-700. doi: 10.1016/j.ijpara.2018.02.006. Epub 2018 May 17. PMID: 29778329.		atcaaaaccgttaaaataaagcaaaaataaaaaaatttaaaaatagttgtcagttttttaaaaaattgcaaaaaataattcgataaaattaaaaattatattaatttcgctaaattccataccactccaactccgtatcaccctcttccgacccctattaaaaccgtcaaaataaagcaaaaataaaaaaatttaaatatagttgtcagttttttaaaaaaattgagttaattgcgttaaatagatattacttaagttcgaattcaaaatatctattcggacgctatataagctatataagtggaataaaaaatgtaacaattttggaaccccattttgaaaacgtaacagaatttgtcttaaatttaacttttagcggataaacaaaaaataaattgt…	TACCAAAAATTTTAGTATTTTATAATAATGCTATATATAATTTATTATATTTAGGTATTGACATTTTGTATATGTATATTATTATTTGTATTATTTAATAATTAAATGTATTATATTTAAGTATTAAATTTGTTGTTTTATATTTAGTTTTATATTTTAATGTTAATACCAAATCAAATAAATTTAAAATTTACTGAACTGTATTTTGTAGTTTAATATTTTTTGTTTAATGTTTAAATATTTAACTATTGATGGGACAGTTGTTTTATATGTACCAAGTAAATATAGTAAGATTATTTTATCTAAATTAATAAATAATTACTTAAGTTAAATAAATGAGTATTATGAAACATTTAAAAATTAAATTATTTAACTGATAATAAAGTAAATTTACAAAGA…
Trypanosoma lewisi CPO 02	KR072974.1	10.17632/6w4gdb9rg8.1	Lin RH, Lai DH, Zheng LL, Wu J, Lukeš J, Hide G, Lun ZR. Analysis of the mitochondrial maxicircle of Trypanosoma lewisi, a neglected human pathogen. Parasit Vectors. 2015 Dec 30;8:665. doi: 10.1186/s13071-015-1281-8. Erratum in: Parasit Vectors. 2016;9:15. PMID: 26715306; PMCID: PMC4696184.		tactaattcagcataaccaaagtaaatattaacaaaaagtattgatcatctaaaagtaaactaactttgtaaaaagcaaaagtcaatattttgttcccataatgttcattaaaataaagcattagcaatccgcacgcgcacaggggattaatattataatattatatagtatatatagatatttatgtactttctttatataactactattaggtttttaaaaatataaatatttttaaaaaccttctcacgatcgaattattttaaatggaggatagaaagggctagaaattgttatgtatgaagctaaatagtagaaagtatgcaatgctatttacataaaagctagatgtacaattacaatatattgaaattaatgtattttaaaaagctaatatt…	TTGATATCAAATTTATTTAAATTTATAATAATGAAGTTAACTTTTTGTTAGTATTAAAAGTTATTTAAATTTTGTATATATATATTATTATTTGTATTGTATAATTAATATATGTATTATATTTAAATGTTAAATTTGTTGTTTTATATTTAGATAAATATTTAAGTATTACCATTGTAAATTATAATTTTAAAGTTTATTGAACTGTGATGTGTAGTTTAATATTTTTTGTTTGATGTTTAAATATTTAACTATAGAAGGCACAGTTGTTATATATGTACCAAGTAAAAATAGTAAGATTATTTTATCTAAATTAATAAATAAATATTCAAATTTACAAAAGGAATATTATGAAGTATTTAAAAATTAAACTATTCAACTGATATAAATATTTAAAAT…
Trypanosoma rangeli SC58	KJ803830.1	10.17632/gs6sbtbh7z.1	Stoco,P.H., Wagner,G., Gerber,A., Zaha,A., Thompson,C.E., Bartholomeu,D.C., Luckmeyer,D.D., Bahia,D., Loreto,E.L.L., Prestes,E.B., Lima,F.M., Rodrigues-Luiz,G.F., Vallejo,G.A., da Silveira Filho,J.F., Schenkman,S., Monteiro,K.M., Tyler,K.M., Almeida,L.G.G., Ortiz,M.F.F., Siervo,M.A.Chiurillo., de Moraes,M.M., Cunha,O.L.L., Mendonca-Neto,R., Silva,R., Teixeira,S.M.Ribeiro., Murta,S.M., Sincero,T.C…		caaaccaacagaagtcaattttaagtcaatgctttcaaaatataatataaaattcctataaattcctataaattaaactcaaaaacacaataatttaattaaattctgtaaaaataaaacgtaatttaatttaatttcacttgttgtcccctatttctgataataaatttaaataataaaacaaaaaaacaaatcaccataaagtagatacactttacacacaagtaaaaaccaaaccaacaaaaaagtcaatcctcgttaatgctttcaaaatataatataaaatccctataaatccctagaaataaacctaaaaatacaataatttaattaaattctgtaaaaataaaacgtcatttgatttaatttcacttgttgttccctatttttgataataaa…	AAAAAAATAAATTTTATAATAATGATGGTTATTTGTATATAATTTGGTGTTTAACTTTTGTATATAAAAATTATTATTTGTATTATTTAATTAGTATATGTATTATATTTAAGTATTAAATTTGTTGTTTTATATTTAGTTATATATTTTATATTTAATCAAAAAAATTATAAATTTAAAATTTACTGAACTGTGATGTATAGTTTGATTTTTTTTGTTTGATGTTTAAATATTTAACTATAGAAGGCACAGTTGTTATATATGTACCAAGTAAATATAGTAAGATTATTTATTTAAATTAATAAATAATTATTCCAGTAGCAAAAGCAAGGAATATTATGAAACATTTAAAAATTAAACTATTTAACTGATAAAATAAAAAGATTTCTTGAGTTTTCC…
Trypanosoma cruzi Esmeraldo	DQ343646.1	10.17632/7hfpy5frmv.1	Westenberger SJ, Cerqueira GC, El-Sayed NM, Zingales B, Campbell DA, Sturm NR. Trypanosoma cruzi mitochondrial maxicircles display species- and strain-specific variation and a conserved element in the non-coding region. BMC Genomics. 2006 Mar 22;7:60. doi: 10.1186/1471-2164-7-60. PMID: 16553959; PMCID: PMC1559615.		ggggggctggagtactaaatatgttatttttttatttgtatataatacggcattatgaaaatgtaaatccttatcttttattataaatttaaaaacaaattcttctatttcaaaatcccaaaaacaacttaaaatttgttaaatatgttttacctatccaatttgttattaaaaaaacaaaattcctttctttccactttagaattkrrrrgrrmttgcaraacgcaccaaakwaataaatataaatctttttaaatatttagatagttttatccaaattgttatttttgtaaataagcataaatcctttagccttaaaaaatctaattataaattaaacacccctgaagaaacaaacacaaacattccttaaatatttagatagttttatccaaattg…	ATCAAGATTTTTAAGTTTATAATAATGATTAATTAATATTTTTTATGCAGGTATTTAAATTCCATATAGCATTATTATTATTTGTTTATTTAATTAATATGTGTGTTATATTTAAGTATTAAATTTGTTGTTTTATATTTAGTTAAATATATTATTATTAACTATAAGGAAAATACAATTTTAAAATTTACTGAACTGTAATATATAGTTTACTATTTTTTGTTTAATGTTTAAATATTTAACTATTGAAGGTTACAGTTGTTATATATGTACCAAGTAAAGATAGTAAGAGTATTTTATTTAATTTAATAAATAATTATTTAATTTTTAAAATAATAAATATTATGAAAATTTTAAAAATTAATCTTTTTAACTGATAATAAAAAAATATAATTATAT…
Trypanosoma cruzi CL Brener	DQ343645.1	10.17632/7gtbgwjjv8.1	Westenberger SJ, Cerqueira GC, El-Sayed NM, Zingales B, Campbell DA, Sturm NR. Trypanosoma cruzi mitochondrial maxicircles display species- and strain-specific variation and a conserved element in the non-coding region. BMC Genomics. 2006 Mar 22;7:60. doi: 10.1186/1471-2164-7-60. PMID: 16553959; PMCID: PMC1559615.		cataaaacaggtaaaaaatatcaaagaatccttaaatagtagtgttgtttaaccatattttcctattttaataatatcataaacacgtatttttatattttattaatatttataacaaacacgtattaaaattttaaaaacagacaattttttaactttgaaatggaataaaattaacaattgacttaaatctcattaaataaaaaaacataaaacaggtaaagatatcaattttaactacaaattccattaaatgtatctaaataaaaaccataaaaacaggtaaaaatatcaattttgactgtaaatcctattaagtttaattttaccaagtgtaagttaaaatctgaatttaaatagtaatgttgtttaaccatatttcctattttaataatattg…	ATCAAGTTCTTTTGAATTTATAATAATGACCAATTAATTTTTTTATGTGAGTATTTAAATTCTATATAGTATTATTATTATTTGTTTATTTAATTAGTATATGTGTTATATTTAAGTATTAAATTTGTTGTTTTATATTTAGTTTTATTTATCATCATTAACCATAAGGAAAATATAATTTTAAAATTTACTGAACTGTGATATGTAGTTTATTATTTTTTGTTTAATGTTTAAATATTTAACTATTGAAGGCACAGTTGTTATATATGTACCAAGTAAAAATAGTAAGAGTATTTCATTTAAATTAATAAATAATTATTTAAAATTATTGGAATAATGAATATTATGAAAACTTTAAAAATTAATATTTTTAACTGATAACAAAGTATAAGTTATTCA…
Leishmania infantum P2492 strain MHOM/BR/MA/2016/2492	SRR10478767	10.17632/rmjc4wmr4x.1	This work	Carvalho, K.S.S., da Silva Júnior, W.J., da Silveira Regueira Neto, M. et al. Application of next generation sequencing (NGS) for descriptive analysis of 30 genomes of Leishmania infantum isolates in Middle-North Brazil. Sci Rep 10, 12321 (2020). 10.1038/s41598-020-68953-9	gaaatttaaatttaaatatttaaataaaatttatttggtttaatatatttagttggtttgacaattttattgattttgatttttgtttgctgatcgactgggagttgtactacgttttttgacctacaatatatcgcatgtgttaatttattactaataaaataaataatataatattccaacaaccaattactaattttaatacgaatccttacaagagttaaaatgttgttttgttaatttaaaatttttattttaaaaataaatttgaaattaataataatttagaaattaaatgtttaatataaattgtaaataataaataatataataaataatataaaataaataatataataaataatataaaataaataatataataatataatatataat…	ATTTAATCAAAATTATTAATAAATAATATTGATATTTTTATTGAATTAAATTTTTAATTATATTTTTGAATTATAATTTTATTATTTTTATTTAATATTTTTAAAATATTATATATTTTAAATTTAAATTTGTTGTTTTATATTTAGTTAAATATTTATAAATTAGTAATTGATTTATTTTTAATTTAAAATTTTTATGAACTGTTATTTATAGTTTATTATTTTTAGTTTAATGTTTAAATATTTAACTAATGAAGGGACAGTTGTTCTATATGTACCTATAAAAAATAGTAAAATTATTTTAATTAAATTAATAAATAATTATTAACTATATTTATAGATTAATATTATGAAAAATTTAAAAATTAAATTTTTTTTCTAATTTTAAATATAATTTAA…
Leishmania infantum P1220 strain MHOM/BR/MA/2013/1220	SRR10478768	10.17632/rmjc4wmr4x.1	This work	Carvalho, K.S.S., da Silva Júnior, W.J., da Silveira Regueira Neto, M. et al. Application of next generation sequencing (NGS) for descriptive analysis of 30 genomes of Leishmania infantum isolates in Middle-North Brazil. Sci Rep 10, 12321 (2020). 10.1038/s41598-020-68953-9	aatacgaatcctacaagagttaaaatgttgttttgttaatttaaaatttttatttttaaaaataaatttgaaattaataatgatttagaaatttaaatttaaatatatttggtttaatatatttagttggtatgactaattttattaattttgatttttgtttgctgatcgactttaggtagggagttgtactacgtttttgatctacaatatattgcatgtgttgatttattactaataaaataaataatataatactccaacaaccaattactaattttaataccgaattcctacaagagttaaaatgttgttttgttaatttaaaatttttatttttaaaaataaatttgaaattaataataatttagaaatttaaatttaactatttaaataaaa…	ATTTAATCAAAATTATTAATAAATAATATTGATATTTTTATTGAATTAAATTTTTAATTATATTTTTGAATTATAATTTTATTATTTTTATTTAATATTTTTAAAATATTATATATTTTAAATTTAAATTTGTTGTTTTATATTTAGTTAAATATTTATAAATTAGTAATTGATTTATTTTTAATTTAAAATTTTTATGAACTGTTATTTATAGTTTATTATTTTTAGTTTAATGTTTAAATATTTAACTAATGAAGGGACAGTTGTTCTATATGTACCTATAAAAAATAGTAAAATTATTTTAATTAAATTAATAAATAATTATTAACTATATTTATAGATTAATATTATGAAAAATTTAAAAATTAAATTTTTTTTCTAATTTTAAATATAATTTAA…
Leishmania infantum P1213 strain MHOM/BR/PI/2013/1213	SRR10478769	10.17632/rmjc4wmr4x.1	This work	Carvalho, K.S.S., da Silva Júnior, W.J., da Silveira Regueira Neto, M. et al. Application of next generation sequencing (NGS) for descriptive analysis of 30 genomes of Leishmania infantum isolates in Middle-North Brazil. Sci Rep 10, 12321 (2020). 10.1038/s41598-020-68953-9	ataatactccaacaaccaattactaattttaatacgaatcctacaagagttaaaatgttgttttgttaatttaaaatttttatttttaaaaataaatttgaaattaataatgatttagaaatttaaatttaaatatatttggtttaatatatttagttggtatgactaattttattaattttgatttttgtttgctgatcgactttaggtagggagttgtactacgtttttgatctacaatatattgcatgtgttgatttattactaataaaataaataatataatactccaacaaccaattactaattttaataccgaattcctacaagagttaaaatgttgttttgttaatttaaaatttttatttttaaaaataaatttgaaattaataataattt…	ATTTAATCAAAATTATTAATAAATAATATTGATATTTTTATTGAATTAAATTTTTAATTATATTTTTGAATTATAATTTTATTATTTTTATTTAATATTTTTAAAATATTATATATTTTAAATTTAAATTTGTTGTTTTATATTTAGTTAAATATTTATAAATTAGTAATTGATTTATTTTTAATTTAAAATTTTTATGAACTGTTATTTATAGTTTATTATTTTTAGTTTAATGTTTAAATATTTAACTAATGAAGGGACAGTTGTTCTATATGTACCTATAAAAAATAGTAAAATTATTTTAATTAAATTAATAAATAATTATTAACTATATTTATAGATTAATATTATGAAAAATTTAAAAATTAAATTTTTTTTCTAATTTTAAATATAATTTAA…
Leishmania infantum P2145 strain MHOM/BR/PI/2016/2145	SRR10478770	10.17632/rmjc4wmr4x.1	This work	Carvalho, K.S.S., da Silva Júnior, W.J., da Silveira Regueira Neto, M. et al. Application of next generation sequencing (NGS) for descriptive analysis of 30 genomes of Leishmania infantum isolates in Middle-North Brazil. Sci Rep 10, 12321 (2020). 10.1038/s41598-020-68953-9	ccaattactaattttaataccgaattcctacaagagttaaaatgttgttttgttaatttaaaatttttatttttaaaaataaatttgaaattaataataatttagaaatttaaatttaactatttaaataaaattttattttattattgaattaataactaaaattaattaataatggtaatggttaatatatagaattttattttatatataatttaaatttttgttgttgtttgtattataatattttatttatatattttattattatttattgtactttattataattttttattatttagtatttaaattgattttagactacaatcagtaaaacgtgagaaaattcatttacgataaattagattaaaatactttatttataaatttatttat…	ATTTAATCAAAATTATTAATAAATAATATTGATATTTTTATTGAATTAAATTTTTAATTATATTTTTGAATTATAATTTTATTATTTTTATTTAATATTTTTAAAATATTATATATTTTAAATTTAAATTTGTTGTTTTATATTTAGTTAAATATTTATAAATTAGTAATTGATTTATTTTTAATTTAAAATTTTTATGAACTGTTATTTATAGTTTATTATTTTTAGTTTAATGTTTAAATATTTAACTAATGAAGGGACAGTTGTTCTATATGTACCTATAAAAAATAGTAAAATTATTTTAATTAAATTAATAAATAATTATTAACTATATTTATAGATTAATATTATGAAAAATTTAAAAATTAAATTTTTTTTCTAATTTTAAATATAATTTAA…
Leishmania infantum P2008 strain MHOM/BR/PI/2016/2008	SRR10478771	10.17632/rmjc4wmr4x.1	This work	Carvalho, K.S.S., da Silva Júnior, W.J., da Silveira Regueira Neto, M. et al. Application of next generation sequencing (NGS) for descriptive analysis of 30 genomes of Leishmania infantum isolates in Middle-North Brazil. Sci Rep 10, 12321 (2020). 10.1038/s41598-020-68953-9	ccaacaaccaattactaattttaatacgaatcctacaagagttaaaatgttgttttgttaatttaaaatttttatttttaaaaataaatttgaaattaataataatttagaaatttaaatttaactatttaaataaaattttattttattattgaattaataactaaaattaattaataatggtaatggttaatatatagaattttattttatatataatttaaatttttgttgttgtttgtattataatattttatttatatattttattattatttattgtactttattataattttttattatttagtatttaaattgattttagactacaatcagtaaaacgtgagaaaattcatttacgataaattagattaaaatactttatttataaattta…	ATTTAATCAAAATTATTAATAAATAATATTGATATTTTTATTGAATTAAATTTTTAATTATATTTTTGAATTATAATTTTATTATTTTTATTTAATATTTTTAAAATATTATATATTTTAAATTTAAATTTGTTGTTTTATATTTAGTTAAATATTTATAAATTAGTAATTGATTTATTTTTAATTTAAAATTTTTATGAACTGTTATTTATAGTTTATTATTTTTAGTTTAATGTTTAAATATTTAACTAATGAAGGGACAGTTGTTCTATATGTACCTATAAAAAATAGTAAAATTATTTTAATTAAATTAATAAATAATTATTAACTATATTTATAGATTAATATTATGAAAAATTTAAAAATTAAATTTTTTTTCTAATTTTAAATATAATTTAA…
Leishmania infantum P1801 strain MHOM/BR/MA/2016/1801	SRR10478772	10.17632/rmjc4wmr4x.1	This work	Carvalho, K.S.S., da Silva Júnior, W.J., da Silveira Regueira Neto, M. et al. Application of next generation sequencing (NGS) for descriptive analysis of 30 genomes of Leishmania infantum isolates in Middle-North Brazil. Sci Rep 10, 12321 (2020). 10.1038/s41598-020-68953-9	atttaaacaagttatgttaatatttaaacaagttatgttaatatttaaacaagttatgttaatatttaaacaagttatgttaatattaaaacaagttatgttaatatttaaacaaagttatgttaatatttaaataaattaggttaattctatatatgaattaattatatgttaatgcttggttggattatttttgctgattgactttaggtagggagttgtactacgttttttgacctacaatatatcgcatgtgttgatttattactaataaaataaataaaataatactccaacaaccaattactaattttaatacgaatcctacaagagttaaaatgttgttttgttaatttaaaatttttattttaaaaataaatttgaaattaataataattt…	ATTTAATCAAAATTATTAATAAATAATATTGATATTTTTATTGAATTAAATTTTTAATTATATTTTTGAATTATAATTTTATTATTTTTATTTAATATTTTTAAAATATTATATATTTTAAATTTAAATTTGTTGTTTTATATTTAGTTAAATATTTATAAATTAGTAATTGATTTATTTTTAATTTAAAATTTTTATGAACTGTTATTTATAGTTTATTATTTTTAGTTTAATGTTTAAATATTTAACTAATGAAGGGACAGTTGTTCTATATGTACCTATAAAAAATAGTAAAATTATTTTAATTAAATTAATAAATAATTATTAACTATATTTATAGATTAATATTATGAAAAATTTAAAAATTAAATTTTTTTTCTAATTTTAAATATAATTTAA…
Leishmania infantum P1798 strain MHOM/BR/PI/2016/1798	SRR10478773	10.17632/rmjc4wmr4x.1	This work	Carvalho, K.S.S., da Silva Júnior, W.J., da Silveira Regueira Neto, M. et al. Application of next generation sequencing (NGS) for descriptive analysis of 30 genomes of Leishmania infantum isolates in Middle-North Brazil. Sci Rep 10, 12321 (2020). 10.1038/s41598-020-68953-9	gatactctcggtatggttttaaaaataagttaattttgatattttttcggctttgaccaactaattccctttaatttttatatgtaaaatttaagcatataatatttaattaattagatcaaatattaaaacaagttatgttaatatttaaataaattaggttaattctatatatgaattaatatatgttaatgcttggttggattatttttgctgattgactttaggtagggagttgtactacgttttttgacctacaatatatcgcatgtgttgatttattactaataaaataaataatataatactccaacaaccaattactaattttaatacgaatcctacaagagttaaaatgttgttttgttaatttaaaatttttatttttaaaaataaatt…	ATTTAATCAAAATTATTAATAAATAATATTGATATTTTTATTGAATTAAATTTTTAATTATATTTTTGAATTATAATTTTATTATTTTTATTTAATATTTTTAAAATATTATATATTTTAAATTTAAATTTGTTGTTTTATATTTAGTTAAATATTTATAAATTAGTAATTGATTTATTTTTAATTTAAAATTTTTATGAACTGTTATTTATAGTTTATTATTTTTAGTTTAATGTTTAAATATTTAACTAATGAAGGGACAGTTGTTCTATATGTACCTATAAAAAATAGTAAAATTATTTTAATTAAATTAATAAATAATTATTAACTATATTTATAGATTAATATTATGAAAAATTTAAAAATTAAATTTTTTTTCTAATTTTAAATATAATTTAA…
Leishmania infantum P1689 strain MHOM/BR/MA/2016/1689	SRR10478774	10.17632/rmjc4wmr4x.1	This work	Carvalho, K.S.S., da Silva Júnior, W.J., da Silveira Regueira Neto, M. et al. Application of next generation sequencing (NGS) for descriptive analysis of 30 genomes of Leishmania infantum isolates in Middle-North Brazil. Sci Rep 10, 12321 (2020). 10.1038/s41598-020-68953-9	ccaattactaattttaataccgaattcctacaagagttaaaatgttgttttgttaatttaaaatttttatttttaaaaataaatttgaaattaataataatttagaaatttaaatttaactatttaaataaaattttattttattattgaattaataactaaaattaattaataatggtaatggttaatatatagaattttattttatatataatttaaatttttgttgttgtttgtattataatattttatttatatattttattattatttattgtactttattataattttttattatttagtatttaaattgattttagactacaatcagtaaaacgtgagaaaattcatttacgataaattagattaaaatactttatttataaatttatttat…	ATTTAATCAAAATTATTAATAAATAATATTGATATTTTTATTGAATTAAATTTTTAATTATATTTTTGAATTATAATTTTATTATTTTTATTTAATATTTTTAAAATATTATATATTTTAAATTTAAATTTGTTGTTTTATATTTAGTTAAATATTTATAAATTAGTAATTGATTTATTTTTAATTTAAAATTTTTATGAACTGTTATTTATAGTTTATTATTTTTAGTTTAATGTTTAAATATTTAACTAATGAAGGGACAGTTGTTCTATATGTACCTATAAAAAATAGTAAAATTATTTTAATTAAATTAATAAATAATTATTAACTATATTTATAGATTAATATTATGAAAAATTTAAAAATTAAATTTTTTTTCTAATTTTAAATATAATTTAA…
Leishmania infantum P3171 strain MHOM/BR/PI/2016/3171	SRR10478777	10.17632/rmjc4wmr4x.1	This work	Carvalho, K.S.S., da Silva Júnior, W.J., da Silveira Regueira Neto, M. et al. Application of next generation sequencing (NGS) for descriptive analysis of 30 genomes of Leishmania infantum isolates in Middle-North Brazil. Sci Rep 10, 12321 (2020). 10.1038/s41598-020-68953-9	ataatactccaacaaccaattactaattttaatacgaatcctacaagagttaaaatgttgttttgttaatttaaaatttttatttttaaaaataaatttgaaattaataatgatttagaaatttaaatttaaatatatttggtttaatatatttagttggtatgactaattttattaattttgatttttgtttgctgatcgactttaggtagggagttgtactacgtttttgatctacaatatattgcatgtgttgatttattactaataaaataaataatataatactccaacaaccaattactaattttaataccgaattcctacaagagttaaaatgttgttttgttaatttaaaatttttatttttaaaaataaatttgaaattaataataattt…	ATTTAATCAAAATTATTAATAAATAATATTGATATTTTTATTGAATTAAATTTTTAATTATATTTTTGAATTATAATTTTATTATTTTTATTTAATATTTTTAAAATATTATATATTTTAAATTTAAATTTGTTGTTTTATATTTAGTTAAATATTTATAAATTAGTAATTGATTTATTTTTAATTTAAAATTTTTATGAACTGTTATTTATAGTTTATTATTTTTAGTTTAATGTTTAAATATTTAACTAATGAAGGGACAGTTGTTCTATATGTACCTATAAAAAATAGTAAAATTATTTTAATTAAATTAATAAATAATTATTAACTATATTTATAGATTAATATTATGAAAAATTTAAAAATTAAATTTTTTTTCTAATTTTAAATATAATTTAA…
Leishmania infantum P3170 strain MHOM/BR/MA/2016/3170	SRR10478778	10.17632/rmjc4wmr4x.1	This work	Carvalho, K.S.S., da Silva Júnior, W.J., da Silveira Regueira Neto, M. et al. Application of next generation sequencing (NGS) for descriptive analysis of 30 genomes of Leishmania infantum isolates in Middle-North Brazil. Sci Rep 10, 12321 (2020). 10.1038/s41598-020-68953-9	gatactctcggtatggttttaaaaataagttaattttgatattttttcggctttgaccaactaattccctttaatttttatatgtaaaatttaagcatataatatttaattaattagatcaaatattaaaacaagttatgttaatatttaaataaattaggttaattctatatatgaattaatatatgttaatgcttggttggattatttttgctgattgactttaggtagggagttgtactacgttttttgacctacaatatatcgcatgtgttgatttattactaataaaataaataatataatactccaacaaccaattactaattttaatacgaatcctacaagagttaaaatgttgttttgttaatttaaaatttttatttttaaaaataaatt…	ATTTAATCAAAATTATTAATAAATAATATTGATATTTTTATTGAATTAAATTTTTAATTATATTTTTGAATTATAATTTTATTATTTTTATTTAATATTTTTAAAATATTATATATTTTAAATTTAAATTTGTTGTTTTATATTTAGTTAAATATTTATAAATTAGTAATTGATTTATTTTTAATTTAAAATTTTTATGAACTGTTATTTATAGTTTATTATTTTTAGTTTAATGTTTAAATATTTAACTAATGAAGGGACAGTTGTTCTATATGTACCTATAAAAAATAGTAAAATTATTTTAATTAAATTAATAAATAATTATTAACTATATTTATAGATTAATATTATGAAAAATTTAAAAATTAAATTTTTTTTCTAATTTTAAATATAATTTAA…
Leishmania infantum P3169 strain MHOM/BR/PI/2016/3169	SRR10478779	10.17632/rmjc4wmr4x.1	This work	Carvalho, K.S.S., da Silva Júnior, W.J., da Silveira Regueira Neto, M. et al. Application of next generation sequencing (NGS) for descriptive analysis of 30 genomes of Leishmania infantum isolates in Middle-North Brazil. Sci Rep 10, 12321 (2020). 10.1038/s41598-020-68953-9	caaccaattactaattttaatacgaatcctacaagagttaaaatgttgttttgttaatttaaaatttttatttttaaaaataaatttgaaattaataatgatttagaaatttaaatttaaatatatttggtttaatatatttagttggtatgactaattttattaattttgatttttgtttgctgatcgactttaggtagggagttgtactacgtttttgatctacaatatattgcatgtgttgatttattactaataaaataaataatataatactccaacaaccaattactaattttaataccgaattcctacaagagttaaaatgttgttttgttaatttaaaatttttatttttaaaaataaatttgaaattaataataatttagaaatttaaat…	ATTTAATCAAAATTATTAATAAATAATATTGATATTTTTATTGAATTAAATTTTTAATTATATTTTTGAATTATAATTTTATTATTTTTATTTAATATTTTTAAAATATTATATATTTTAAATTTAAATTTGTTGTTTTATATTTAGTTAAATATTTATAAATTAGTAATTGATTTATTTTTAATTTAAAATTTTTATGAACTGTTATTTATAGTTTATTATTTTTAGTTTAATGTTTAAATATTTAACTAATGAAGGGACAGTTGTTCTATATGTACCTATAAAAAATAGTAAAATTATTTTAATTAAATTAATAAATAATTATTAACTATATTTATAGATTAATATTATGAAAAATTTAAAAATTAAATTTTTTTTCTAATTTTAAATATAATTTAA…
Leishmania infantum P3167 strain MHOM/BR/PI/2016/3167	SRR10478780	10.17632/rmjc4wmr4x.1	This work	Carvalho, K.S.S., da Silva Júnior, W.J., da Silveira Regueira Neto, M. et al. Application of next generation sequencing (NGS) for descriptive analysis of 30 genomes of Leishmania infantum isolates in Middle-North Brazil. Sci Rep 10, 12321 (2020). 10.1038/s41598-020-68953-9	ataatattatatattatattatcaagcttgttagaaaaaactatgttttttctaacaagattgatactctcggtatggttttaaaaataagttaattttgatattttttcggctttgactaactaattccctttaatttttatatgtaaaatttaagcatataatatttaattaattagatcaaatattaaaacaagttatgttaatatttaaataaattaggttaattctatatatgaattaatatatgttaatgcttggttggattatttttgctgattgactttaggtagggagttgtactacgttttttgacctacaatatatcgcatgtgttgatttattactaataaaataaataatataatactccaacaaccaattactaattttaatacg…	ATTTAATCAAAATTATTAATAAATAATATTGATATTTTTATTGAATTAAATTTTTAATTATATTTTTGAATTATAATTTTATTATTTTTATTTAATATTTTTAAAATATTATATATTTTAAATTTAAATTTGTTGTTTTATATTTAGTTAAATATTTATAAATTAGTAATTGATTTATTTTTAATTTAAAATTTTTATGAACTGTTATTTATAGTTTATTATTTTTAGTTTAATGTTTAAATATTTAACTAATGAAGGGACAGTTGTTCTATATGTACCTATAAAAAATAGTAAAATTATTTTAATTAAATTAATAAATAATTATTAACTATATTTATAGATTAATATTATGAAAAATTTAAAAATTAAATTTTTTTTCTAATTTTAAATATAATTTAA…
Leishmania infantum P3153 strain MHOM/BR/PI/2016/3153	SRR10478781	10.17632/rmjc4wmr4x.1	This work	Carvalho, K.S.S., da Silva Júnior, W.J., da Silveira Regueira Neto, M. et al. Application of next generation sequencing (NGS) for descriptive analysis of 30 genomes of Leishmania infantum isolates in Middle-North Brazil. Sci Rep 10, 12321 (2020). 10.1038/s41598-020-68953-9	atgttttttctaacaagattgatactctcggtatggttttaaaaataagttaattttgatattttttcggctttgaccaactaattccctttaatttttatatgtaaaatttaagcatataatatttaattaattagatcaaatattaaaacaagttatgttaatatttaaataaattaggttaattctatatatgaattaatatatgttaatgcttggttggattatttttgctgattgactttaggtagggagttgtactacgttttttgacctacaatatatcgcatgtgttgatttattactaataaaataaataatataatactccaacaaccaattactaattttaatacgaatcctacaagagttaaaatgttgttttgttaatttaaaatt…	ATTTAATCAAAATTATTAATAAATAATATTGATATTTTTATTGAATTAAATTTTTAATTATATTTTTGAATTATAATTTTATTATTTTTATTTAATATTTTTAAAATATTATATATTTTAAATTTAAATTTGTTGTTTTATATTTAGTTAAATATTTATAAATTAGTAATTGATTTATTTTTAATTTAAAATTTTTATGAACTGTTATTTATAGTTTATTATTTTTAGTTTAATGTTTAAATATTTAACTAATGAAGGGACAGTTGTTCTATATGTACCTATAAAAAATAGTAAAATTATTTTAATTAAATTAATAAATAATTATTAACTATATTTATAGATTAATATTATGAAAAATTTAAAAATTAAATTTTTTTTCTAATTTTAAATATAATTTAA…
Leishmania infantum P3151 strain MHOM/BR/PI/2016/3151	SRR10478782	10.17632/rmjc4wmr4x.1	This work	Carvalho, K.S.S., da Silva Júnior, W.J., da Silveira Regueira Neto, M. et al. Application of next generation sequencing (NGS) for descriptive analysis of 30 genomes of Leishmania infantum isolates in Middle-North Brazil. Sci Rep 10, 12321 (2020). 10.1038/s41598-020-68953-9	ataatactccaacaaccaattactaattttaatacgaatcctacaagagttaaaatgttgttttgttaatttaaaatttttatttttaaaaataaatttgaaattaataatgatttagaaatttaaatttaaatatatttggtttaatatatttagttggtatgactaattttattaattttgatttttgtttgctgatcgactttaggtagggagttgtactacgtttttgatctacaatatattgcatgtgttgatttattactaataaaataaataatataatactccaacaaccaattactaattttaataccgaattcctacaagagttaaaatgttgttttgttaatttaaaatttttatttttaaaaataaatttgaaattaataataattt…	ATTTAATCAAAATTATTAATAAATAATATTGATATTTTTATTGAATTAAATTTTTAATTATATTTTTGAATTATAATTTTATTATTTTTATTTAATATTTTTAAAATATTATATATTTTAAATTTAAATTTGTTGTTTTATATTTAGTTAAATATTTATAAATTAGTAATTGATTTATTTTTAATTTAAAATTTTTATGAACTGTTATTTATAGTTTATTATTTTTAGTTTAATGTTTAAATATTTAACTAATGAAGGGACAGTTGTTCTATATGTACCTATAAAAAATAGTAAAATTATTTTAATTAAATTAATAAATAATTATTAACTATATTTATAGATTAATATTATGAAAAATTTAAAAATTAAATTTTTTTTCTAATTTTAAATATAATTTAA…
Leishmania infantum P3149 strain MHOM/BR/MA/2016/3149	SRR10478783	10.17632/rmjc4wmr4x.1	This work	Carvalho, K.S.S., da Silva Júnior, W.J., da Silveira Regueira Neto, M. et al. Application of next generation sequencing (NGS) for descriptive analysis of 30 genomes of Leishmania infantum isolates in Middle-North Brazil. Sci Rep 10, 12321 (2020). 10.1038/s41598-020-68953-9	gactttaggtagggagttgtactacgttttttgacctacaatatatcgcatgtgttgatttattactaataaaataaataaaataatactccaacaaccaattactaattttaatacgattcccttacaagaattaaaatagttttgttaatttaaaattttaattttaaaaataattttgaataataatttagaaatttaaatttaaatatttaaataaaatttatttggtttaatatatttagttggtttaacaattttattgattttgatttttgtttgctgatcgactttaggtagggagttgtactacgttttttgacctacaatacatcgcatgtgttgatttattactaataaaataaataatataatactccaacaaccaattactaattt…	ATTTAATCAAAATTATTAATAAATAATATTGATATTTTTATTGAATTAAATTTTTAATTATATTTTTGAATTATAATTTTATTATTTTTATTTAATATTTTTAAAATATTATATATTTTAAATTTAAATTTGTTGTTTTATATTTAGTTAAATATTTATAAATTAGTAATTGATTTATTTTTAATTTAAAATTTTTATGAACTGTTATTTATAGTTTATTATTTTTAGTTTAATGTTTAAATATTTAACTAATGAAGGGACAGTTGTTCTATATGTACCTATAAAAAATAGTAAAATTATTTTAATTAAATTAATAAATAATTATTAACTATATTTATAGATTAATATTATGAAAAATTTAAAAATTAAATTTTTTTTCTAATTTTAAATATAATTTAA…
Leishmania infantum P3148 strain MHOM/BR/MA/2016/3148	SRR10478784	10.17632/rmjc4wmr4x.1	This work	Carvalho, K.S.S., da Silva Júnior, W.J., da Silveira Regueira Neto, M. et al. Application of next generation sequencing (NGS) for descriptive analysis of 30 genomes of Leishmania infantum isolates in Middle-North Brazil. Sci Rep 10, 12321 (2020). 10.1038/s41598-020-68953-9	actacgttttttgacctacaatatatcgcatgtgttgatttattactaataaaataaataaaataatactccaacaaccaattactaattttaatacgattcccttacaagaattaaaatagttttgttaatttaaaattttaattttaaaaataattttgaataataatttagaaatttaaatttaaatatttaaataaaatttatttggtttaatatatttagttggtttaacaattttattgattttgatttttgtttgttgatcgactttaggtagggagttgtactacgttttttgacctacaatacatcgcatgtgttgatttattactaataaaataaataatataatactccaacaaccaattacttattttaatacgaatcctacaagag…	ATTTAATCAAAATTATTAATAAATAATATTGATATTTTTATTGAATTAAATTTTTAATTATATTTTTGAATTATAATTTTATTATTTTTATTTAATATTTTTAAAATATTATATATTTTAAATTTAAATTTGTTGTTTTATATTTAGTTAAATATTTATAAATTAGTAATTGATTTATTTTTAATTTAAAATTTTTATGAACTGTTATTTATAGTTTATTATTTTTAGTTTAATGTTTAAATATTTAACTAATGAAGGGACAGTTGTTCTATATGTACCTATAAAAAATAGTAAAATTATTTTAATTAAATTAATAAATAATTATTAACTATATTTATAGATTAATATTATGAAAAATTTAAAAATTAAATTTTTTTTCTAATTTTAAATATAATTTAA…
Leishmania infantum P3144 strain MHOM/BR/PI/2016/3144	SRR10478785	10.17632/rmjc4wmr4x.1	This work	Carvalho, K.S.S., da Silva Júnior, W.J., da Silveira Regueira Neto, M. et al. Application of next generation sequencing (NGS) for descriptive analysis of 30 genomes of Leishmania infantum isolates in Middle-North Brazil. Sci Rep 10, 12321 (2020). 10.1038/s41598-020-68953-9	aatatataatatataataattaataatataatataatatataatatataaatatataataaataatatataataataaataaataatattatatattatattatcaagcttgttagaaaaaactatgttttttctaacaagattgatactctcggtatggttttaaaaataagttaattttgatattttttcggctttgaccaactaattccctttaatttttatatgtaaaatttaagcatataatatttaattaattagatcaaatattaaaacaagttatgttaatatttaaataaattaggttaattctatatatgaattaatatatgttaatgcttggttggattatttttgctgattgactttaggtagggagttgtactacgttttttgacc…	ATTTAATCAAAATTATTAATAAATAATATTGATATTTTTATTGAATTAAATTTTTAATTATATTTTTGAATTATAATTTTATTATTTTTATTTAATATTTTTAAAATATTATATATTTTAAATTTAAATTTGTTGTTTTATATTTAGTTAAATATTTATAAATTAGTAATTGATTTATTTTTAATTTAAAATTTTTATGAACTGTTATTTATAGTTTATTATTTTTAGTTTAATGTTTAAATATTTAACTAATGAAGGGACAGTTGTTCTATATGTACCTATAAAAAATAGTAAAATTATTTTAATTAAATTAATAAATAATTATTAACTATATTTATAGATTAATATTATGAAAAATTTAAAAATTAAATTTTTTTTCTAATTTTAAATATAATTTAA…
Leishmania infantum P3130 strain MHOM/BR/PI/2016/3130	SRR10478786	10.17632/rmjc4wmr4x.1	This work	Carvalho, K.S.S., da Silva Júnior, W.J., da Silveira Regueira Neto, M. et al. Application of next generation sequencing (NGS) for descriptive analysis of 30 genomes of Leishmania infantum isolates in Middle-North Brazil. Sci Rep 10, 12321 (2020). 10.1038/s41598-020-68953-9	aaccaattactaattttaatacgaatcctacaagagttaaaatgttgttttgttaatttaaaatttttatttttaaaaataaatttgaaattaataataatttagaaatttaaatttaactatttaaataaaattttattttattattgaattaataactaaaattaattaataatggtaatggttaatatatagaattttattttatatataatttaaatttttgttgttgtttgtattataatattttatttatatattttattattatttattgtactttattataattttttattatttagtatttaaattgattttagactacaatcagtaaaacgtgagaaaattcatttacgataaattagattaaaatactttatttataaatttatttat…	ATTTAATCAAAATTATTAATAAATAATATTGATATTTTTATTGAATTAAATTTTTAATTATATTTTTGAATTATAATTTTATTATTTTTATTTAATATTTTTAAAATATTATATATTTTAAATTTAAATTTGTTGTTTTATATTTAGTTAAATATTTATAAATTAGTAATTGATTTATTTTTAATTTAAAATTTTTATGAACTGTTATTTATAGTTTATTATTTTTAGTTTAATGTTTAAATATTTAACTAATGAAGGGACAGTTGTTCTATATGTACCTATAAAAAATAGTAAAATTATTTTAATTAAATTAATAAATAATTATTAACTATATTTATAGATTAATATTATGAAAAATTTAAAAATTAAATTTTTTTTCTAATTTTAAATATAATTTAA…
Leishmania infantum P1255 strain MHOM/BR/MA/2016/1255	SRR10478787	10.17632/rmjc4wmr4x.1	This work	Carvalho, K.S.S., da Silva Júnior, W.J., da Silveira Regueira Neto, M. et al. Application of next generation sequencing (NGS) for descriptive analysis of 30 genomes of Leishmania infantum isolates in Middle-North Brazil. Sci Rep 10, 12321 (2020). 10.1038/s41598-020-68953-9	atgtgttgatttattactaataaaataaataatataatactccaacaaccaattactaattttaatacgaatcctacaagagttaaaatgttgttttgttaatttaaaatttttatttttaaaaataaatttgaaattaataatgatttagaaatttaaatttaaatatatttggtttaatatatttagttggtatgactaattttattaattttgatttttgtttgctgatcgactttaggtagggagttgtactacgtttttgatctacaatatattgcatgtgttgatttattactaataaaataaataatataatactccaacaaccaattactaattttaataccgaattcctacaagagttaaaatgttgttttgttaatttaaaatttttat…	ATTTAATCAAAATTATTAATAAATAATATTGATATTTTTATTGAATTAAATTTTTAATTATATTTTTGAATTATAATTTTATTATTTTTATTTAATATTTTTAAAATATTATATATTTTAAATTTAAATTTGTTGTTTTATATTTAGTTAAATATTTATAAATTAGTAATTGATTTATTTTTAATTTAAAATTTTTATGAACTGTTATTTATAGTTTATTATTTTTAGTTTAATGTTTAAATATTTAACTAATGAAGGGACAGTTGTTCTATATGTACCTATAAAAAATAGTAAAATTATTTTAATTAAATTAATAAATAATTATTAACTATATTTATAGATTAATATTATGAAAAATTTAAAAATTAAATTTTTTTTCTAATTTTAAATATAATTTAA…
Leishmania infantum P3116 strain MHOM/BR/MA/2013/3116	SRR10478788	10.17632/rmjc4wmr4x.1	This work	Carvalho, K.S.S., da Silva Júnior, W.J., da Silveira Regueira Neto, M. et al. Application of next generation sequencing (NGS) for descriptive analysis of 30 genomes of Leishmania infantum isolates in Middle-North Brazil. Sci Rep 10, 12321 (2020). 10.1038/s41598-020-68953-9	gttttaaaaataagttaattttgatattttttcggctttgaccaactaattccctttaatttttatatgtaaaatttaagcatataatatttaattaattagatcaaatattaaaacaagttatgttaatatttaaataaattaggttaattctatatatgaattaatatatgttaatgcttggttggattatttttgctgattgactttaggtagggagttgtactacgttttttgacctacaatatatcgcatgtgttgatttattactaataaaataaataatataatactccaacaaccaattactaattttaatacgaatcctacaagagttaaaatgttgttttgttaatttaaaatttttatttttaaaaataaatttgaaattaataatga…	ATTTAATCAAAATTATTAATAAATAATATTGATATTTTTATTGAATTAAATTTTTAATTATATTTTTGAATTATAATTTTATTATTTTTATTTAATATTTTTAAAATATTATATATTTTAAATTTAAATTTGTTGTTTTATATTTAGTTAAATATTTATAAATTAGTAATTGATTTATTTTTAATTTAAAATTTTTATGAACTGTTATTTATAGTTTATTATTTTTAGTTTAATGTTTAAATATTTAACTAATGAAGGGACAGTTGTTCTATATGTACCTATAAAAAATAGTAAAATTATTTTAATTAAATTAATAAATAATTATTAACTATATTTATAGATTAATATTATGAAAAATTTAAAAATTAAATTTTTTTTCTAATTTTAAATATAATTTAA…
Leishmania infantum P3097 strain MHOM/BR/PI/2016/3097	SRR10478790	10.17632/rmjc4wmr4x.1	This work	Carvalho, K.S.S., da Silva Júnior, W.J., da Silveira Regueira Neto, M. et al. Application of next generation sequencing (NGS) for descriptive analysis of 30 genomes of Leishmania infantum isolates in Middle-North Brazil. Sci Rep 10, 12321 (2020). 10.1038/s41598-020-68953-9	atatttaaataaattaggttaattctatatatgaattaatatatgttaatgcttggttggattatttttgctgattgactttaggtagggagttgtactacgttttttgacctacaatatatcgcatgtgttgatttattactaataaaataaataatataatactccaacaaccaattactaattttaatacgaatcctacaagagttaaaatgttgttttgttaatttaaaatttttatttttaaaaataaatttgaaattaataatgatttagaaatttaaatttaaatatatttggtttaatatatttagttggtatgactaattttattaattttgatttttgtttgctgatcgactttaggtagggagttgtactacgtttttgatctacaat…	ATTTAATCAAAATTATTAATAAATAATATTGATATTTTTATTGAATTAAATTTTTAATTATATTTTTGAATTATAATTTTATTATTTTTATTTAATATTTTTAAAATATTATATATTTTAAATTTAAATTTGTTGTTTTATATTTAGTTAAATATTTATAAATTAGTAATTGATTTATTTTTAATTTAAAATTTTTATGAACTGTTATTTATAGTTTATTATTTTTAGTTTAATGTTTAAATATTTAACTAATGAAGGGACAGTTGTTCTATATGTACCTATAAAAAATAGTAAAATTATTTTAATTAAATTAATAAATAATTATTAACTATATTTATAGATTAATATTATGAAAAATTTAAAAATTAAATTTTTTTTCTAATTTTAAATATAATTTAA…
Leishmania infantum P2959 strain MHOM/BR/PI/2016/2959	SRR10478791	10.17632/rmjc4wmr4x.1	This work	Carvalho, K.S.S., da Silva Júnior, W.J., da Silveira Regueira Neto, M. et al. Application of next generation sequencing (NGS) for descriptive analysis of 30 genomes of Leishmania infantum isolates in Middle-North Brazil. Sci Rep 10, 12321 (2020). 10.1038/s41598-020-68953-9	ataatactccaacaaccaattactaattttaatacgaatcctacaagagttaaaatgttgttttgttaatttaaaatttttatttttaaaaataaatttgaaattaataatgatttagaaatttaaatttaaatatatttggtttaatatatttagttggtatgactaattttattaattttgatttttgtttgctgatcgactttaggtagggagttgtactacgtttttgatctacaatatattgcatgtgttgatttattactaataaaataaataatataatactccaacaaccaattactaattttaataccgaattcctacaagagttaaaatgttgttttgttaatttaaaatttttatttttaaaaataaatttgaaattaataataattt…	ATTTAATCAAAATTATTAATAAATAATATTGATATTTTTATTGAATTAAATTTTTAATTATATTTTTGAATTATAATTTTATTATTTTTATTTAATATTTTTAAAATATTATATATTTTAAATTTAAATTTGTTGTTTTATATTTAGTTAAATATTTATAAATTAGTAATTGATTTATTTTTAATTTAAAATTTTTATGAACTGTTATTTATAGTTTATTATTTTTAGTTTAATGTTTAAATATTTAACTAATGAAGGGACAGTTGTTCTATATGTACCTATAAAAAATAGTAAAATTATTTTAATTAAATTAATAAATAATTATTAACTATATTTATAGATTAATATTATGAAAAATTTAAAAATTAAATTTTTTTTCTAATTTTAAATATAATTTAA…
Leishmania infantum P2914 strain MHOM/BR/MA/2016/2914	SRR10478792	10.17632/rmjc4wmr4x.1	This work	Carvalho, K.S.S., da Silva Júnior, W.J., da Silveira Regueira Neto, M. et al. Application of next generation sequencing (NGS) for descriptive analysis of 30 genomes of Leishmania infantum isolates in Middle-North Brazil. Sci Rep 10, 12321 (2020). 10.1038/s41598-020-68953-9	actacgttttttgacctacaatatatcgcatgtgttgatttattactaataaaataaataaaataatactccaacaaccaattactaattttaatacgattcccttacaagaattaaaatagttttgttaatttaaaattttaattttaaaaataattttgaataataatttagaaatttaaatttaaatatttaaataaaatttatttggtttaatatatttagttggtttaacaattttattgattttgatttttgtttgctgattgactttaggtagggagttgtactacgttttttgacctacaatacatcgcatgtgttgatttattactaataaaataaataatataatactccaacaaccaattacttattttaatacgaatcctacaagag…	ATTTAATCAAAATTATTAATAAATAATATTGATATTTTTATTGAATTAAATTTTTAATTATATTTTTGAATTATAATTTTATTATTTTTATTTAATATTTTTAAAATATTATATATTTTAAATTTAAATTTGTTGTTTTATATTTAGTTAAATATTTATAAATTAGTAATTGATTTATTTTTAATTTAAAATTTTTATGAACTGTTATTTATAGTTTATTATTTTTAGTTTAATGTTTAAATATTTAACTAATGAAGGGACAGTTGTTCTATATGTACCTATAAAAAATAGTAAAATTATTTTAATTAAATTAATAAATAATTATTAACTATATTTATAGATTAATATTATGAAAAATTTAAAAATTAAATTTTTTTTCTAATTTTAAATATAATTTAA…
Leishmania infantum P2765 strain MHOM/BR/PI/2016/2765	SRR10478793	10.17632/rmjc4wmr4x.1	This work	Carvalho, K.S.S., da Silva Júnior, W.J., da Silveira Regueira Neto, M. et al. Application of next generation sequencing (NGS) for descriptive analysis of 30 genomes of Leishmania infantum isolates in Middle-North Brazil. Sci Rep 10, 12321 (2020). 10.1038/s41598-020-68953-9	taaaataaataaaataatactccaacaaccaattactaattttaatacgaatcctacaagagttaaaatgttgttttgttaatttaaaatttttatttttaaaaataaatttgaaattaataatgatttagaaatttaaatttaaatatatttggtttaatatatttagttggtatgactaattttattaattttgatttttgtttgctgatcgactttaggtagggagttgtactacgtttttgatctacaatatattgcatgtgttgatttattactaataaaataaataatataatactccaacaaccaattactaattttaataccgaattcctacaagagttaaaatgttgttttgttaatttaaaatttttatttttaaaaataaatttgaaa…	ATTTAATCAAAATTATTAATAAATAATATTGATATTTTTATTGAATTAAATTTTTAATTATATTTTTGAATTATAATTTTATTATTTTTATTTAATATTTTTAAAATATTATATATTTTAAATTTAAATTTGTTGTTTTATATTTAGTTAAATATTTATAAATTAGTAATTGATTTATTTTTAATTTAAAATTTTTATGAACTGTTATTTATAGTTTATTATTTTTAGTTTAATGTTTAAATATTTAACTAATGAAGGGACAGTTGTTCTATATGTACCTATAAAAAATAGTAAAATTATTTTAATTAAATTAATAAATAATTATTAACTATATTTATAGATTAATATTATGAAAAATTTAAAAATTAAATTTTTTTTCTAATTTTAAATATAATTTAA…
Leishmania infantum P2578 strain MHOM/BR/PI/2013/2578	SRR10478794	10.17632/rmjc4wmr4x.1	This work	Carvalho, K.S.S., da Silva Júnior, W.J., da Silveira Regueira Neto, M. et al. Application of next generation sequencing (NGS) for descriptive analysis of 30 genomes of Leishmania infantum isolates in Middle-North Brazil. Sci Rep 10, 12321 (2020). 10.1038/s41598-020-68953-9	gatactctcggtatggttttaaaaataagttaattttgatattttttcggctttgaccaactaattccctttaatttttatatgtaaaatttaagcatataatatttaattaattagatcaaatattaaaacaagttatgttaatatttaaataaattaggttaattctatatatgaattaatatatgttaatgcttggttggattatttttgctgattgactttaggtagggagttgtactacgttttttgacctacaatatatcgcatgtgttgatttattactaataaaataaataatataatactccaacaaccaattactaattttaatacgaatcctacaagagttaaaatgttgttttgttaatttaaaatttttatttttaaaaataaatt…	ATTTAATCAAAATTATTAATAAATAATATTGATATTTTTATTGAATTAAATTTTTAATTATATTTTTGAATTATAATTTTATTATTTTTATTTAATATTTTTAAAATATTATATATTTTAAATTTAAATTTGTTGTTTTATATTTAGTTAAATATTTATAAATTAGTAATTGATTTATTTTTAATTTAAAATTTTTATGAACTGTTATTTATAGTTTATTATTTTTAGTTTAATGTTTAAATATTTAACTAATGAAGGGACAGTTGTTCTATATGTACCTATAAAAAATAGTAAAATTATTTTAATTAAATTAATAAATAATTATTAACTATATTTATAGATTAATATTATGAAAAATTTAAAAATTAAATTTTTTTTCTAATTTTAAATATAATTTAA…
Leishmania infantum P2527 strain MHOM/BR/PI/2016/2527	SRR10478795	10.17632/rmjc4wmr4x.1	This work	Carvalho, K.S.S., da Silva Júnior, W.J., da Silveira Regueira Neto, M. et al. Application of next generation sequencing (NGS) for descriptive analysis of 30 genomes of Leishmania infantum isolates in Middle-North Brazil. Sci Rep 10, 12321 (2020). 10.1038/s41598-020-68953-9	aactaattccctttaatttttatatgtaaaatttaagcatataatatttaattaattagatcaaatattaaaacaagttatgttaatatttaaataaattaggttaattctatatatgaattaatatatgttaatgcttggttggattatttttgctgattgactttaggtagggagttgtactacgttttttgacctacaatatatcgcatgtgttgatttattactaataaaataaataatataatactccaacaaccaattactaattttaatacgaatcctacaagagttaaaatgttgttttgttaatttaaaatttttatttttaaaaataaatttgaaattaataatgatttagaaatttaaatttaaatatatttggtttaatatatttag…	ATTTAATCAAAATTATTAATAAATAATATTGATATTTTTATTGAATTAAATTTTTAATTATATTTTTGAATTATAATTTTATTATTTTTATTTAATATTTTTAAAATATTATATATTTTAAATTTAAATTTGTTGTTTTATATTTAGTTAAATATTTATAAATTAGTAATTGATTTATTTTTAATTTAAAATTTTTATGAACTGTTATTTATAGTTTATTATTTTTAGTTTAATGTTTAAATATTTAACTAATGAAGGGACAGTTGTTCTATATGTACCTATAAAAAATAGTAAAATTATTTTAATTAAATTAATAAATAATTATTAACTATATTTATAGATTAATATTATGAAAAATTTAAAAATTAAATTTTTTTTCTAATTTTAAATATAATTTAA…
Leishmania infantum P2525 strain MHOM/BR/MA/2016/2525	SRR10478796	10.17632/rmjc4wmr4x.1	This work	Carvalho, K.S.S., da Silva Júnior, W.J., da Silveira Regueira Neto, M. et al. Application of next generation sequencing (NGS) for descriptive analysis of 30 genomes of Leishmania infantum isolates in Middle-North Brazil. Sci Rep 10, 12321 (2020). 10.1038/s41598-020-68953-9	atgttttttctaacaagattgatactctcggtatggttttaaaaataagttaattttgatattttttcggctttgaccaactaattccctttaatttttatatgtaaaatttaagcatataatatttaattaattagatcaaatattaaaacaagttatgttaatatttaaataaattaggttaattctatatatgaattaatatatgttaatgcttggttggattatttttgctgattgactttaggtagggagttgtactacgttttttgacctacaatatatcgcatgtgttgatttattactaataaaataaataatataatactccaacaaccaattactaattttaatacgaatcctacaagagttaaaatgttgttttgttaatttaaaatt…	ATTTAATCAAAATTATTAATAAATAATATTGATATTTTTATTGAATTAAATTTTTAATTATATTTTTGAATTATAATTTTATTATTTTTATTTAATATTTTTAAAATATTATATATTTTAAATTTAAATTTGTTGTTTTATATTTAGTTAAATATTTATAAATTAGTAATTGATTTATTTTTAATTTAAAATTTTTATGAACTGTTATTTATAGTTTATTATTTTTAGTTTAATGTTTAAATATTTAACTAATGAAGGGACAGTTGTTCTATATGTACCTATAAAAAATAGTAAAATTATTTTAATTAAATTAATAAATAATTATTAACTATATTTATAGATTAATATTATGAAAAATTTAAAAATTAAATTTTTTTTCTAATTTTAAATATAATTTAA…
Leishmania infantum P1661 strain MHOM/BR/PI/2016/1661	SRR10478775	10.17632/rmjc4wmr4x.1	This work	Carvalho, K.S.S., da Silva Júnior, W.J., da Silveira Regueira Neto, M. et al. Application of next generation sequencing (NGS) for descriptive analysis of 30 genomes of Leishmania infantum isolates in Middle-North Brazil. Sci Rep 10, 12321 (2020). 10.1038/s41598-020-68953-9	atatttaaataaattaggttaattctatatatgaattaatatatgttaatgcttggttggattatttttgctgattgactttaggtagggagttgtactacgttttttgacctacaatatatcgcatgtgttgatttattactaataaaataaataatataatactccaacaaccaattactaattttaatacgaatcctacaagagttaaaatgttgttttgttaatttaaaatttttatttttaaaaataaatttgaaattaataatgatttagaaatttaaatttaaatatatttggtttaatatatttagttggtatgactaattttattaattttgatttttgtttgctgatcgactttaggtagggagttgtactacgtttttgatctacaat…	ATTTAATCAAAATTATTAATAAATAATATTGATATTTTTATTGAATTAAATTTTTAATTATATTTTTGAATTATAATTTTATTATTTTTATTTAATATTTTTAAAATATTATATATTTTAAATTTAAATTTGTTGTTTTATATTTAGTTAAATATTTATAAATTAGTAATTGATTTATTTTTAATTTAAAATTTTTATGAACTGTTATTTATAGTTTATTATTTTTAGTTTAATGTTTAAATATTTAACTAATGAAGGGACAGTTGTTCTATATGTACCTATAAAAAATAGTAAAATTATTTTAATTAAATTAATAAATAATTATTAACTATATTTATAGATTAATATTATGAAAAATTTAAAAATTAAATTTTTTTTCTAATTTTAAATATAATTTAA…
Leishmania infantum LLM-1356 strain MCAN/ES/2004/LLM-1356	SRR6369636	10.17632/twkkb6bmdv.1	This work	Bussotti, G, Gouzelou E, Côrtes Boité M, et al. Leishmania Genome Dynamics during Environmental Adaptation Reveal Strain-Specific Differences in Gene Copy Number Variation, Karyotype Instability, and Telomeric Amplification. mBio 2018; 9(6).	aaatgttgttttgttaatttaaaatttttatttttaaaaataaatttgaaattaataataatttagaaatttaaatttaactatttaaataaaattttattttattattgaattaataactaaaattaattaataatggtaatggttaatatatagaattttattttatatataatttaaatttttgttgttgtttgtattataatattttatttatatattttattattatttattgtactttattataattttttattatttagtatttaaattgattttagactacaatcagtaaaacgtgagaaaattcatttacgataaattagattaaaatactttatttataaatttatttatttttatataataatattacactatttattgaattagtaa…	ATTTAATCAAAATTATTAATAAATAATATTGATATTTTTATTGAATTAAATTTTTAATTATATTTTTGAATTATAATTTTATTATTTTTATTTAATATTTTTAAAATATTATATATTTTAAATTTAAATTTGTTGTTTTATATTTAGTTAAATATTTATAAATTAGTAATTGATTTATTTTTAATTTAAAATTTTTATGAACTGTTATTTATAGTTTATTATTTTTAGTTTAATGTTTAAATATTTAACTAATGAAGGGACAGTTGTTCTATATGTACCTATAAAAAATAGTAAAATTATTTTAATTAAATTAATAAATAATTATTAACTATATTTATAGATTAATATTATGAAAAATTTAAAAATTAAATTTTTTTTCTAATTTTAAATATAATTTAA…
Leishmania infantum LLM-1345 strain MCAN/ES/2004/LLM-1345	SRR6369628	10.17632/twkkb6bmdv.1	This work	Bussotti, G, Gouzelou E, Côrtes Boité M, et al. Leishmania Genome Dynamics during Environmental Adaptation Reveal Strain-Specific Differences in Gene Copy Number Variation, Karyotype Instability, and Telomeric Amplification. mBio 2018; 9(6).	gatttttgtttgctgatcgactttaggtagggagttgtactacgttttttgacctacaatatatcgcatgtgttgatttattactaataaaataaataatataataccccaacaactaattactaattttaatacgaatccctacgagagttaaaatgttgttttgttaatttaaaatttttatttttaaaaataaatttgaaattaataataatttagaaatttaaatttaaatatttaaataaaatttatttggtttaatatatttagttgggattaattttattgattttgatttttgtttgctgatcgactttaggtagggagttgtattacgtttttgacctacaatatatcgcatgtgttgattatttactaataaaataaataatataatac…	ATTTAATCAAAATTATTAATAAATAATATTGATATTTTTATTGAATTAAATTTTTAATTATATTTTTGAATTATAATTTTATTATTTTTATTTAATATTTTTAAAATATTATATATTTTAAATTTAAATTTGTTGTTTTATATTTAGTTAAATATTTATAAATTAGTAATTGATTTATTTTTAATTTAAAATTTTTATGAACTGTTATTTATAGTTTATTATTTTTAGTTTAATGTTTAAATATTTAACTAATGAAGGGACAGTTGTTCTATATGTACCTATAAAAAATAGTAAAATTATTTTAATTAAATTAATAAATAATTATTAACTATATTTATAGATTAATATTATGAAAAATTTAAAAATTAAATTTTTTTTCTAATTTTAAATATAATTTAA…
Leishmania infantum isolate 02A_EP	SRR6369656	10.17632/twkkb6bmdv.1	This work	Bussotti, G, Gouzelou E, Côrtes Boité M, et al. Leishmania Genome Dynamics during Environmental Adaptation Reveal Strain-Specific Differences in Gene Copy Number Variation, Karyotype Instability, and Telomeric Amplification. mBio 2018; 9(6).	aatgttgttttgttaatttaaaatttttatttttaaaaataaatttgaaattaataataatttagaaatttaaatttaactatttaaataaaattttattttattattgaattaataactaaaattaattaataatggtaatggttaatatatagaattttattttatatataatttaaatttttgttgttgtttgtattataatattttatttatatattttattattatttattgtactttattataattttttattatttagtatttaaattgattttagactacaatcagtaaaacgtgagaaaattcatttacgataaattagattaaaatactttatttataaatttatttatttttatataataatattacactatttattgaattagtaaa…	ATTTAATCAAAATTATTAATAAATAATATTGATATTTTTATTGAATTAAATTTTTAATTATATTTTTGAATTATAATTTTATTATTTTTATTTAATATTTTTAAAATATTATATATTTTAAATTTAAATTTGTTGTTTTATATTTAGTTAAATATTTATAAATTAGTAATTGATTTATTTTTAATTTAAAATTTTTATGAACTGTTATTTATAGTTTATTATTTTTAGTTTAATGTTTAAATATTTAACTAATGAAGGGACAGTTGTTCTATATGTACCTATAAAAAATAGTAAAATTATTTTAATTAAATTAATAAATAATTATTAACTATATTTATAGATTAATATTATGAAAAATTTAAAAATTAAATTTTTTTTCTAATTTTAAATATAATTTAA…
Leishmania infantum CUK1 strain MHOM/TR/2005/HUM1	ERR328067	10.17632/vh55y46yr4.1	This work	Rogers MB, Downing T, Downing T, Smith BA et al. Genomic confirmation of hybridisation and recent inbreeding in a vector-isolated leishmania population. PLoS Genet 2014; 10(1):e1004092.	ttatttagtatttaaattgattttagactacaatcagtaaaacgtgagaaaattcatttacgataaattagattaaaatactttatttataaatttatttatttttatataataatattacactatttattgaattagtaaaaaggaaataaaaataaataatttaaattattggtttaagtttttaatttattcataatttttttacacttgtattaaaagtctttattatttttttatattattaaaagtataaagtaaaattactatttaatgaATTTAATCAAAATTATTAATAAATAATATTGATATTTTTATTGAATTAAATTTTTAATTATATTTTTGAATTATAATTTTATTATTTTTATTTAATATTTTTAAAATATTATATATTTTAAA…	ATTTAATCAAAATTATTAATAAATAATATTGATATTTTTATTGAATTAAATTTTTAATTATATTTTTGAATTATAATTTTATTATTTTTATTTAATATTTTTAAAATATTATATATTTTAAATTTAAATTTGTTGTTTTATATTTAGTTAAATATTTATAAATTAGTAATTGATTTATTTTTAATTTAAAATTTTTATGAACTGTTATTTATAGTTTATTATTTTTAGTTTAATGTTTAAATATTTAACTAATGAAGGGACAGTTGTTCTATATGTACCTATAAAAAATAGTAAAATTATTTTAATTAAATTAATAAATAATTATTAACTATATTTATAGATTAATATTATGAAAAATTTAAAAATTAAATTTTTTTTCTAATTTTAAATATAATTTAA…
Leishmania infantum CUK4 strain ITOB/TR/2006/TOB4	ERR328070	10.17632/vh55y46yr4.1	This work	Rogers MB, Downing T, Downing T, Smith BA et al. Genomic confirmation of hybridisation and recent inbreeding in a vector-isolated leishmania population. PLoS Genet 2014; 10(1):e1004092.	acactatttattgaattagtaaaaaggaaataaaaataaataatttaaattattggtttaagtttttaatttattcataatttttttacacttgtattaaaagtctttattatttttttatattattaaaagtataaagtaaaattactatttaatgaATTTAATCAAAATTATTAATAAATAATATTGATATTTTTATTGAATTAAATTTTTAATTATATTTTTGAATTATAATTTTATTATTTTTATTTAATATTTTTAAAATATTATATATTTTAAATTTAAATTTGTTGTTTTATATTTAGTTAAATATTTATAAATTAGTAATTGATTTATTTTTAATTTAAAATTTTTATGAACTGTTATTTATAGTTTATTATTTTTAGTTTAATGTTTAAA…	ATTTAATCAAAATTATTAATAAATAATATTGATATTTTTATTGAATTAAATTTTTAATTATATTTTTGAATTATAATTTTATTATTTTTATTTAATATTTTTAAAATATTATATATTTTAAATTTAAATTTGTTGTTTTATATTTAGTTAAATATTTATAAATTAGTAATTGATTTATTTTTAATTTAAAATTTTTATGAACTGTTATTTATAGTTTATTATTTTTAGTTTAATGTTTAAATATTTAACTAATGAAGGGACAGTTGTTCTATATGTACCTATAAAAAATAGTAAAATTATTTTAATTAAATTAATAAATAATTATTAACTATATTTATAGATTAATATTATGAAAAATTTAAAAATTAAATTTTTTTTCTAATTTTAAATATAATTTAA…
Leishmania infantum CUK12 strain ITOB/TR/2007/TOB12	ERR328078	10.17632/vh55y46yr4.1	This work	Rogers MB, Downing T, Downing T, Smith BA et al. Genomic confirmation of hybridisation and recent inbreeding in a vector-isolated leishmania population. PLoS Genet 2014; 10(1):e1004092.	tataataatattacactatttattgaattagtaaaaaggaaataaaaataaataatttaaattattggtttaagtttttaatttattcataatttttttacacttgtattaaaagtctttattatttttttatattattaaaagtataaagtaaaattactatttaatgaATTTAATCAAAATTATTAATAAATAATATTGATATTTTTATTGAATTAAATTTTTAATTATATTTTTGAATTATAATTTTATTATTTTTATTTAATATTTTTAAAATATTATATATTTTAAATTTAAATTTGTTGTTTTATATTTAGTTAAATATTTATAAATTAGTAATTGATTTATTTTTAATTTAAAATTTTTATGAACTGTTATTTATAGTTTATTATTTTTAGT…	ATTTAATCAAAATTATTAATAAATAATATTGATATTTTTATTGAATTAAATTTTTAATTATATTTTTGAATTATAATTTTATTATTTTTATTTAATATTTTTAAAATATTATATATTTTAAATTTAAATTTGTTGTTTTATATTTAGTTAAATATTTATAAATTAGTAATTGATTTATTTTTAATTTAAAATTTTTATGAACTGTTATTTATAGTTTATTATTTTTAGTTTAATGTTTAAATATTTAACTAATGAAGGGACAGTTGTTCTATATGTACCTATAAAAAATAGTAAAATTATTTTAATTAAATTAATAAATAATTATTAACTATATTTATAGATTAATATTATGAAAAATTTAAAAATTAAATTTTTTTTCTAATTTTAAATATAATTTAA…
Leishmania infantum isolate ZK47	MT762287.1	10.17632/nwm8dw97sg.1	Bussotti G, Benkhala A, Jeddi F et al. Nuclear and mitochondrial genome sequencing of North-African Leishmania infantum isolates from cured and relapsed visceral leishmaniasis patients reveals variations correlating with geography and phenotype. Microbial genomics 2020; 6(10).		tactaattttaatacgaatcctacaagagttaaaatgttgttttgttaatttaaaatttttattttaaaaataaatttgaaattaataataatttagaaatttaaatttaaatatttaaataaaattttattttattattgaattaataactaaaattaattaataatggtaatggttaatatatagaattttattttatatataatttaaatttttgttgttgtttgtattataatattttatttatatattttattattatttattgtactttattataattttttattatttagtatttaaattgattttagactacaatcagtaaaacgtgagaaaattcatttacgataaattagattaaaatactttatttataaatttatttatttttatat…	ATTTAATCAAAATTATTAATAAATAATATTGATATTTTTATTGAATTAAATTTTTAATTATATTTTTGAATTATAATTTTATTATTTTTATTTAATATTTTTAAAATATTATATATTTTAAATTTAAATTTGTTGTTTTATATTTAGTTAAATATTTATAAATTAGTAATTGATTTATTTTTAATTTAAAATTTTTATGAACTGTTATTTATAGTTTATTATTTTTAGTTTAATGTTTAAATATTTAACTAATGAAGGGACAGTTGTTCTATATGTACCTATAAAAAATAGTAAAATTATTTTAATTAAATTAATAAATAATTATTAACTATATTTATAGATTAATATTATGAAAAATTTAAAAATTAAATTTTTTTTCTAATTTTAAATATAATTTAA…
Leishmania infantum isolate ZK5	MT762286.1	10.17632/nwm8dw97sg.1	Bussotti G, Benkhala A, Jeddi F et al. Nuclear and mitochondrial genome sequencing of North-African Leishmania infantum isolates from cured and relapsed visceral leishmaniasis patients reveals variations correlating with geography and phenotype. Microbial genomics 2020; 6(10).		atatttagttggtttgacaattttattgattttgatttttgtttgctgatcgactttaggtagggagttgtactacgttttttgacctacaatatatcgcatgtgttgatttattactaataaaataaataaaataatactccaacaaccaattactaattttaatacgaatcctacaagagttaaaatgttgttttgttaatttaaaatttttattttaaaaataaatttgaaattaataataatttagaaatttaaatttaaatatttaaataaaattttattttattattgaattaataactaaaattaattaataatggtaatggttaatatatagaattttattttatatataatttaaatttttgttgttgtttgtattataatattttattt…	ATTTAATCAAAATTATTAATAAATAATATTGATATTTTTATTGAATTAAATTTTTAATTATATTTTTGAATTATAATTTTATTATTTTTATTTAATATTTTTAAAATATTATATATTTTAAATTTAAATTTGTTGTTTTATATTTAGTTAAATATTTATAAATTAGTAATTGATTTATTTTTAATTTAAAATTTTTATGAACTGTTATTTATAGTTTATTATTTTTAGTTTAATGTTTAAATATTTAACTAATGAAGGGACAGTTGTTCTATATGTACCTATAAAAAATAGTAAAATTATTTTAATTAAATTAATAAATAATTATTAACTATATTTATAGATTAATATTATGAAAAATTTAAAAATTAAATTTTTTTTCTAATTTTAAATATAATTTAA…
Leishmania infantum isolate ZK43	MT762285.1	10.17632/nwm8dw97sg.1	Bussotti G, Benkhala A, Jeddi F et al. Nuclear and mitochondrial genome sequencing of North-African Leishmania infantum isolates from cured and relapsed visceral leishmaniasis patients reveals variations correlating with geography and phenotype. Microbial genomics 2020; 6(10).		atatttagttggtttgacaattttattgattttgatttttgtttgctgatcgactttaggtagggagttgtactacgttttttgacctacaatatatcgcatgtgttgatttattactaataaaataaataaaataatactccaacaaccaattactaattttaatacgaatcctacaagagttaaaatgttgttttgttaatttaaaatttttattttaaaaataaatttgaaattaataataatttagaaatttaaatttaaatatttaaataaaattttattttattattgaattaataactaaaattaattaataatggtaatggttaatatatagaattttattttatatataatttaaatttttgttgttgtttgtattataatattttattt…	ATTTAATCAAAATTATTAATAAATAATATTGATATTTTTATTGAATTAAATTTTTAATTATATTTTTGAATTATAATTTTATTATTTTTATTTAATATTTTTAAAATATTATATATTTTAAATTTAAATTTGTTGTTTTATATTTAGTTAAATATTTATAAATTAGTAATTGATTTATTTTTAATTTAAAATTTTTATGAACTGTTATTTATAGTTTATTATTTTTAGTTTAATGTTTAAATATTTAACTAATGAAGGGACAGTTGTTCTATATGTACCTATAAAAAATAGTAAAATTATTTTAATTAAATTAATAAATAATTATTAACTATATTTATAGATTAATATTATGAAAAATTTAAAAATTAAATTTTTTTTCTAATTTTAAATATAATTTAA…
Leishmania infantum isolate ZK28	MT762284.1	10.17632/nwm8dw97sg.1	Bussotti G, Benkhala A, Jeddi F et al. Nuclear and mitochondrial genome sequencing of North-African Leishmania infantum isolates from cured and relapsed visceral leishmaniasis patients reveals variations correlating with geography and phenotype. Microbial genomics 2020; 6(10).		gcatgtgttgatttattactaataaaataaataaaataatactccaacaaccaattactaattttaatacgaatcctacaagagttaaaatgttgttttgttaatttaaaatttttatttttaaaaataaatttgaaattaataataatttagaaatttaaatttaaatatttaaataaaatttatttggtttaatatatttagttggtttgacaattttattgattttgatttttgtttgctgatcgactttaggtagggagttgtactacgttttttgacctacaatatatcgcatgtgttgatttattactaataaaataaataaaataatactccaacaaccaattactaattttaatacgaatcctacaagagttaaaatgttgttttgttaat…	ATTTAATCAAAATTATTAATAAATAATATTGATATTTTTATTGAATTAAATTTTTAATTATATTTTTGAATTATAATTTTATTATTTTTATTTAATATTTTTAAAATATTATATATTTTAAATTTAAATTTGTTGTTTTATATTTAGTTAAATATTTATAAATTAGTAATTGATTTATTTTTAATTTAAAATTTTTATGAACTGTTATTTATAGTTTATTATTTTTAGTTTAATGTTTAAATATTTAACTAATGAAGGGACAGTTGTTCTATATGTACCTATAAAAAATAGTAAAATTATTTTAATTAAATTAATAAATAATTATTAACTATATTTATAGATTAATATTATGAAAAATTTAAAAATTAAATTTTTTTTCTAATTTTAAATATAATTTAA…
Leishmania infantum isolate ZK25	MT762283.1	10.17632/nwm8dw97sg.1	Bussotti G, Benkhala A, Jeddi F et al. Nuclear and mitochondrial genome sequencing of North-African Leishmania infantum isolates from cured and relapsed visceral leishmaniasis patients reveals variations correlating with geography and phenotype. Microbial genomics 2020; 6(10).		atatttagttggtttgacaattttattgattttgatttttgtttgctgatcgactttaggtagggagttgtactacgttttttgacctacaatatatcgcatgtgttgatttattactaataaaataaataaaataatactccaacaaccaattactaattttaatacgaatcctacaagagttaaaatgttgttttgttaatttaaaattttaattttaaaaataattttgaaattaataataatttagaaatttaaatttaaatatttaaataaaattttattttattattgaattaataactaaaattaattaataatggtaatggttaatatatagaattttattttatatataatttaaatttttgttgttgtttgtattataatattttattt…	ATTTAATCAAAATTATTAATAAATAATATTGATATTTTTATTGAATTAAATTTTTAATTATATTTTTGAATTATAATTTTATTATTTTTATTTAATATTTTTAAAATATTATATATTTTAAATTTAAATTTGTTGTTTTATATTTAGTTAAATATTTATAAATTAGTAATTGATTTATTTTTAATTTAAAATTTTTATGAACTGTTATTTATAGTTTATTATTTTTAGTTTAATGTTTAAATATTTAACTAATGAAGGGACAGTTGTTCTATATGTACCTATAAAAAATAGTAAAATTATTTTAATTAAATTAATAAATAATTATTAACTATATTTATAGATTAATATTATGAAAAATTTAAAAATTAAATTTTTTTTCTAATTTTAAATATAATTTAA…
Leishmania infantum isolate LIPA83	MT762282.1	10.17632/nwm8dw97sg.1	Bussotti G, Benkhala A, Jeddi F et al. Nuclear and mitochondrial genome sequencing of North-African Leishmania infantum isolates from cured and relapsed visceral leishmaniasis patients reveals variations correlating with geography and phenotype. Microbial genomics 2020; 6(10).		gcatgtgttgatttattactaataaaataaataaaataatactccaacaaccaattactaattttaatacgaatcctacaagagttaaaatgttgttttgttaatttaaaatttttatttttaaaaataaatttgaaattaataataatttagaaatttaaatttaaatatttaaataaaatttatttggtttaatatatttagttggtttgacaattttattgattttgatttttgtttgctgatcgactttaggtagggagttgtactacgttttttgacctacaatatatcgcatgtgttgatttattactaataaaataaataaaataatactccaacaaccaattactaattttaatacgaatcctacaagagttaaaatgttgttttgttaat…	ATTTAATCAAAATTATTAATAAATAATATTGATATTTTTATTGAATTAAATTTTTAATTATATTTTTGAATTATAATTTTATTATTTTTATTTAATATTTTTAAAATATTATATATTTTAAATTTAAATTTGTTGTTTTATATTTAGTTAAATATTTATAAATTAGTAATTGATTTATTTTTAATTTAAAATTTTTATGAACTGTTATTTATAGTTTATTATTTTTAGTTTAATGTTTAAATATTTAACTAATGAAGGGACAGTTGTTCTATATGTACCTATAAAAAATAGTAAAATTATTTTAATTAAATTAATAAATAATTATTAACTATATTTATAGATTAATATTATGAAAAATTTAAAAATTAAATTTTTTTTCTAATTTTAAATATAATTTAA…
Leishmania infantum isolate LIPA60	MT762281.1	10.17632/nwm8dw97sg.1	Bussotti G, Benkhala A, Jeddi F et al. Nuclear and mitochondrial genome sequencing of North-African Leishmania infantum isolates from cured and relapsed visceral leishmaniasis patients reveals variations correlating with geography and phenotype. Microbial genomics 2020; 6(10).		atttattactaataaaataaataaaataatactccaacaaccaattactaattttaatacgaatcctacaagagttaaaatgttgttttgttaatttaaaatttttattttaaaaataaatttgaaattaataataatttagaaatttaaatttaaatatttaaataaaattttattttattattgaattaataactaaaattaattaataatggtaatggttaatatatagaattttattttatatataatttaaatttttgttgttgtttgtattataatattttatttatatattttattattatttattgtactttattataattttttattatttagtatttaaattgattttagactacaatcagtaaaacgtgagaaaattcatttacgata…	ATTTAATCAAAATTATTAATAAATAATATTGATATTTTTATTGAATTAAATTTTTAATTATATTTTTGAATTATAATTTTATTATTTTTATTTAATATTTTTAAAATATTATATATTTTAAATTTAAATTTGTTGTTTTATATTTAGTTAAATATTTATAAATTAGTAATTGATTTATTTTTAATTTAAAATTTTTATGAACTGTTATTTATAGTTTATTATTTTTAGTTTAATGTTTAAATATTTAACTAATGAAGGGACAGTTGTTCTATATGTACCTATAAAAAATAGTAAAATTATTTTAATTAAATTAATAAATAATTATTAACTATATTTATAGATTAATATTATGAAAAATTTAAAAATTAAATTTTTTTTCTAATTTTAAATATAATTTAA…
Leishmania infantum CH32 strain MHOM/CY/2006/CH32	ERR205748	10.17632/nnf649r9kf.1	This work	Franssen SU, Durrant C, Stark O, Moser B, Downing T, Imamura H, et al. Global genome diversity of the Leishmania donovani complex. Elife. 2020;9. doi: 10.7554/eLife.51243. PubMed PMID: 32209228.	caagagttaaaatgttgttttgttaatttaaaattttaattttaaaaataaatttgaaattaataataatttagaaatttaaatttaactatttaaataaaattttattttattattgaattaataactaaaattaattaataatggtaatggttaatatatagaattttattttatatataatttaaatttttgttgttgtttgtattataatattttatttatatattttattattatttattgtactttattataattttttattatttagtatttaaattgattttagactacaatcagtaaaacgtgagaaaattcatttacgataaattagattaaaatactttatttataaatttatttatttttatataataatattacactatttattga…	ATTTAATCAAAATTATTAATAAATAATATTGATATTTTTATTGAATTAAATTTTTAATTATATTTTTGAATTATAATTTTATTATTTTTATTTAATATTTTTAAAATATTATATATTTTAAATTTAAATTTGTTGTTTTATATTTAGTTAAATATTTATAAATTAGTAATTGATTTATTTTTAATTTAAAATTTTTATGAACTGTTATTTATAGTTTATTATTTTTAGTTTAATGTTTAAATATTTAACTAATGAAGGGACAGTTGTTCTATATGTACCTATAAAAAATAGTAAAATTATTTTAATTAAATTAATAAATAATTATTAACTATATTTATAGATTAATATTATGAAAAATTTAAAAATTAAATTTTTTTTCTAATTTTAAATATAATTTAA…
Leishmania infantum CH33 strain MHOM/CY/2006/CH33	ERR205749	10.17632/nnf649r9kf.1	This work	Franssen SU, Durrant C, Stark O, Moser B, Downing T, Imamura H, et al. Global genome diversity of the Leishmania donovani complex. Elife. 2020;9. doi: 10.7554/eLife.51243. PubMed PMID: 32209228.	caatatatcgcatgtgttgatttattactaataaaataaataatataatactccaacaaccaattactaattttaatacgaatcccttacaagaattaaaatagttttgttaatttaaaattttaattttaaaaataaatttgaaattaataataattttagaaatttaaatttaaatatttaaataaaattttattttattattgaattaataactaaaataattaataatggtaatggttaatatatagaattttattttatatataatttaaatttttgttgttgtttgtattataatattttatttatatattttattattatttattgtactttattataattttttattatttagtatttaaattgattttagactacaatcagtaaaacgtg…	ATTTAATCAAAATTATTAATAAATAATATTGATATTTTTATTGAATTAAATTTTTAATTATATTTTTGAATTATAATTTTATTATTTTTATTTAATATTTTTAAAATATTATATATTTTAAATTTAAATTTGTTGTTTTATATTTAGTTAAATATTTATAAATTAGTAATTGATTTATTTTTAATTTAAAATTTTTATGAACTGTTATTTATAGTTTATTATTTTTAGTTTAATGTTTAAATATTTAACTAATGAAGGGACAGTTGTTCTATATGTACCTATAAAAAATAGTAAAATTATTTTAATTAAATTAATAAATAATTATTAACTATATTTATAGATTAATATTATGAAAAATTTAAAAATTAAATTTTTTTTCTAATTTTAAATATAATTTAA…
Leishmania infantum CH34 strain MHOM/CY/2006/CH34	ERR205780	10.17632/nnf649r9kf.1	This work	Franssen SU, Durrant C, Stark O, Moser B, Downing T, Imamura H, et al. Global genome diversity of the Leishmania donovani complex. Elife. 2020;9. doi: 10.7554/eLife.51243. PubMed PMID: 32209228.	atatttaaataaattaggttaattctatatatgaattaattatatgttaatgcttggttggattatttttgctgattgactttaggtagggagttgtactacgttttttgacctacaatatatcgcatgtgttgatttattactaataaaataaataaaataatactccaacaaccaattactaattttaatacgaatcctacaagagttaaaatgttgttttgttaatttaaaatttttatttttaaaaataaatttgaaattaataatgatttagaaatttaaatttaaatatatttggtttaatatatttagttggtatgactaattttattaattttgatttttgtttgctgatcgactttaggtagggagttgtactacgtttttgatctacaa…	ATTTAATCAAAATTATTAATAAATAATATTGATATTTTTATTGAATTAAATTTTTAATTATATTTTTGAATTATAATTTTATTATTTTTATTTAATATTTTTAAAATATTATATATTTTAAATTTAAATTTGTTGTTTTATATTTAGTTAAATATTTATAAATTAGTAATTGATTTATTTTTAATTTAAAATTTTTATGAACTGTTATTTATAGTTTATTATTTTTAGTTTAATGTTTAAATATTTAACTAATGAAGGGACAGTTGTTCTATATGTACCTATAAAAAATAGTAAAATTATTTTAATTAAATTAATAAATAATTATTAACTATATTTATAGATTAATATTATGAAAAATTTAAAAATTAAATTTTTTTTCTAATTTTAAATATAATTTAA…
Leishmania infantum CH35 strain MHOM/CY/2006/CH35	ERR205781	10.17632/nnf649r9kf.1	This work	Franssen SU, Durrant C, Stark O, Moser B, Downing T, Imamura H, et al. Global genome diversity of the Leishmania donovani complex. Elife. 2020;9. doi: 10.7554/eLife.51243. PubMed PMID: 32209228.	ccaattactaattttaatacgaatcccttacaagaattaaaatagttttgttaatttaaaattttaattttaaaaataaatttgaaattaataataattttagaaatttaaatttaaatatttaaataaaattttattttattattgaattaataactaaaataattaataatggtaatggttaatatatagaattttattttatatataatttaaatttttgttgttgtttgtattataatattttatttatatattttattattatttattgtactttattataattttttattatttagtatttaaattgattttagactacaatcagtaaaacgtgagaaaattcatttacgataaattagattaaaatactttatttataaatttatttatttt…	ATTTAATCAAAATTATTAATAAATAATATTGATATTTTTATTGAATTAAATTTTTAATTATATTTTTGAATTATAATTTTATTATTTTTATTTAATATTTTTAAAATATTATATATTTTAAATTTAAATTTGTTGTTTTATATTTAGTTAAATATTTATAAATTAGTAATTGATTTATTTTTAATTTAAAATTTTTATGAACTGTTATTTATAGTTTATTATTTTTAGTTTAATGTTTAAATATTTAACTAATGAAGGGACAGTTGTTCTATATGTACCTATAAAAAATAGTAAAATTATTTTAATTAAATTAATAAATAATTATTAACTATATTTATAGATTAATATTATGAAAAATTTAAAAATTAAATTTTTTTTCTAATTTTAAATATAATTTAA…
Leishmania infantum CH36 strain MHOM/CY/2006/CH36	ERR205782	10.17632/nnf649r9kf.1	This work	Franssen SU, Durrant C, Stark O, Moser B, Downing T, Imamura H, et al. Global genome diversity of the Leishmania donovani complex. Elife. 2020;9. doi: 10.7554/eLife.51243. PubMed PMID: 32209228.	gtttttgacctacaatatatcgcatgtgttgatttattactaataaaataaataatataatactccaacaaccaattactaattttaataccgaatccttacaagagttaaaatgttgttttgttaatttaaaattttaattttaaaaataaatttgaaattaataataatttagaaattaaatgtttaatataaattgtaaataataaataatataataaataatatataataaataatataataaataatataataatataatatataatatataatatataataaataatataataatataatatataatatatactatataatatataataaataataatataatataatatataatatataataaataatatataataataaataaataatatt…	ATTTAATCAAAATTATTAATAAATAATATTGATATTTTTATTGAATTAAATTTTTAATTATATTTTTGAATTATAATTTTATTATTTTTATTTAATATTTTTAAAATATTATATATTTTAAATTTAAATTTGTTGTTTTATATTTAGTTAAATATTTATAAATTAGTAATTGATTTATTTTTAATTTAAAATTTTTATGAACTGTTATTTATAGTTTATTATTTTTAGTTTAATGTTTAAATATTTAACTAATGAAGGGACAGTTGTTCTATATGTACCTATAAAAAATAGTAAAATTATTTTAATTAAATTAATAAATAATTATTAACTATATTTATAGATTAATATTATGAAAAATTTAAAAATTAAATTTTTTTTCTAATTTTAAATATAATTTAA…
Leishmania infantum LLM-2409 strain MHOM/ES/2018/LLM-2409		10.17632/w65x97kng9.1	This work		tttgaaattaataataatttagaaatttaaatttaaatatttaaataaaatttatttggtttaatatatttagttggtttgacaattttattgattttgatttttgtttgctgatcgactttaggtagggagttgtactacgttttttgacctacaatatatcgcatgtgttgatttattactaataaaataaataatataataccccaacaaccaattactaattttaatacgaactcctacaagagttaaaatgttgttttgttaatttaaaattttaattttaaaaataaatttgaaattaataataatttagaaatttaaatttaattatttaaataaaattttattttattattgaattaataactaaaattaattaataatggtaatggttaa…	ATTTAATCAAAATTATTAATAAATAATATTGATATTTTTATTGAATTAAATTTTTAATTATATTTTTGAATTATAATTTTATTATTTTTATTTAATATTTTTAAAATATTATATATTTTAAATTTAAATTTGTTGTTTTATATTTAGTTAAATATTTATAAATTAGTAATTGATTTATTTTTAATTTAAAATTTTTATGAACTGTTATTTATAGTTTATTATTTTTAGTTTAATGTTTAAATATTTAACTAATGAAGGGACAGTTGTTCTATATGTACCTATAAAAAATAGTAAAATTATTTTAATTAAATTAATAAATAATTATTAACTATATTTATAGATTAATATTATGAAAAATTTAAAAATTAAATTTTTTTTCTAATTTTAAATATAATTTAA…
Leishmania infantum LLM-2405 strain MHOM/ES/2018/LLM-2405		10.17632/w65x97kng9.1	This work		aatttttatttttaaaaataaatttgaaattaataataatttagaaatttaaatttaaatatttaaataaaatttatttggtttaatatatttagttgggattaattttattgattttgatttttgtttgctgatcgactttaggtagggagttgtattacgtttttgacctacaatatatcgcatgtgttgattatttactaataaaataaataatataatactccaacaaccaattactaattttaatacgaatcctacaagagttaaaatgttgttttgttaatttaaaattttaattttaaaaataaatttgaaattaataataatttagaaatttaaatttaactatttaaataaaattttattttattattgaattaataactaaaattaatt…	ATTTAATCAAAATTATTAATAAATAATATTGATATTTTTATTGAATTAAATTTTTAATTATATTTTTGAATTATAATTTTATTATTTTTATTTAATATTTTTAAAATATTATATATTTTAAATTTAAATTTGTTGTTTTATATTTAGTTAAATATTTATAAATTAGTAATTGATTTATTTTTAATTTAAAATTTTTATGAACTGTTATTTATAGTTTATTATTTTTAGTTTAATGTTTAAATATTTAACTAATGAAGGGACAGTTGTTCTATATGTACCTATAAAAAATAGTAAAATTATTTTAATTAAATTAATAAATAATTATTAACTATATTTATAGATTAATATTATGAAAAATTTAAAAATTAAATTTTTTTTCTAATTTTAAATATAATTTAA…
Leishmania infantum LLM-2406 strain MHOM/ES/2018/LLM-2406		10.17632/w65x97kng9.1	This work		atataataataaataaataatattatatattatattatcaagcttgttagaaaaaactatgttttttctaacaagcttgatactctcggtatggttttaaaaataagttaattttgatattttttcggctttgactaactaattccctttaatttttatatgtaaaatttaagcatataatatttaattaattagattaaatattaaaataagttatgttaatatttaaacaagttatgttaatattaaaacaagttatgttaatatttaaataaattaggttaattctatatatgaattaattatatgttaatgcttggttggattatttttgctgatttaggtagggagttgtactacgttttttgacctacaatacatcgtatgtgttgatttatt…	ATTTAATCAAAATTATTAATAAATAATATTGATATTTTTATTGAATTAAATTTTTAATTATATTTTTGAATTATAATTTTATTATTTTTATTTAATATTTTTAAAATATTATATATTTTAAATTTAAATTTGTTGTTTTATATTTAGTTAAATATTTATAAATTAGTAATTGATTTATTTTTAATTTAAAATTTTTATGAACTGTTATTTATAGTTTATTATTTTTAGTTTAATGTTTAAATATTTAACTAATGAAGGGACAGTTGTTCTATATGTACCTATAAAAAATAGTAAAATTATTTTAATTAAATTAATAAATAATTATTAACTATATTTATAGATTAATATTATGAAAAATTTAAAAATTAAATTTTTTTTCTAATTTTAAATATAATTTAA…
Leishmania infantum LLM-2407 strain MHOM/ES/2018/LLM-2407		10.17632/w65x97kng9.1	This work		caaccaattactaattttaatacgaatcctacaagagttaaaatgttgttttgttaatttaaaatttttatttttaaaaataaatttgaaattaataatgatttagaaatttaaatttaaatatatttggtttaatatatttagttggtatgactaattttattaattttgatttttgtttgctgatcgactttaggtagggagttgtactacgtttttgatctacaatatattgcatgtgttgatttattactaataaaataaataatataatactccaacaaccaattactaattttaataccgaattcctacaagagttaaaatgttgttttgttaatttaaaatttttatttttaaaaataaatttgaaattaataataatttagaaatttaaat…	ATTTAATCAAAATTATTAATAAATAATATTGATATTTTTATTGAATTAAATTTTTAATTATATTTTTGAATTATAATTTTATTATTTTTATTTAATATTTTTAAAATATTATATATTTTAAATTTAAATTTGTTGTTTTATATTTAGTTAAATATTTATAAATTAGTAATTGATTTATTTTTAATTTAAAATTTTTATGAACTGTTATTTATAGTTTATTATTTTTAGTTTAATGTTTAAATATTTAACTAATGAAGGGACAGTTGTTCTATATGTACCTATAAAAAATAGTAAAATTATTTTAATTAAATTAATAAATAATTATTAACTATATTTATAGATTAATATTATGAAAAATTTAAAAATTAAATTTTTTTTCTAATTTTAAATATAATTTAA…
Leishmania infantum LLM-2408 strain MHOM/ES/2018/LLM-2408		10.17632/w65x97kng9.1	This work		ttatttttgctgatcgactttaggtagggagttgtactacgttttttgacctacaatatatcgcatgtgttgatttattactaataaaataaataatataataccccaacaaccaattattaattttaatacgaactcctacaagagttaaaatgttgttttgttaatttaaaattttaattttaaaaataaatttgaaattaataataatttagaaatttaaatttaattatttaaataaaattttattttattattgaattaataactaaaattaattaataatggtaatggttaatatatagaattttattttatatataatttaaatttttgttgttgtttgtattataatattttatttatatattttattattatttattgtactttattata…	ATTTAATCAAAATTATTAATAAATAATATTGATATTTTTATTGAATTAAATTTTTAATTATATTTTTGAATTATAATTTTATTATTTTTATTTAATATTTTTAAAATATTATATATTTTAAATTTAAATTTGTTGTTTTATATTTAGTTAAATATTTATAAATTAGTAATTGATTTATTTTTAATTTAAAATTTTTATGAACTGTTATTTATAGTTTATTATTTTTAGTTTAATGTTTAAATATTTAACTAATGAAGGGACAGTTGTTCTATATGTACCTATAAAAAATAGTAAAATTATTTTAATTAAATTAATAAATAATTATTAACTATATTTATAGATTAATATTATGAAAAATTTAAAAATTAAATTTTTTTTCTAATTTTAAATATAATTTAA…
Leishmania infantum LLM-2404 strain MHOM/ES/2018/LLM-2404		10.17632/w65x97kng9.1	This work		gatttttgtttgctgatcgactttaggtagggagttgtactacgttttttgacctacaatatatcgcatgtgttgatttattactaataaaataaataatataataccccaacaaccaattactaattttaatacgaactcctacaagagttaaaatgttgttttgttaatttaaaattttaattttaagaataaatttgaaattaataataatttagaaatttaaatttaattatttaaataaaattttattttattattgaattaataactaaaattaattaataatggtaatggttaatatatagaattttattttatatataatttaaatttttgttgttgtttgtattataatattttatttatatattttattattatttattgtactttatt…	ATTTAATCAAAATTATTAATAAATAATATTGATATTTTTATTGAATTAAATTTTTAATTATATTTTTGAATTATAATTTTATTATTTTTATTTAATATTTTTAAAATATTATATATTTTAAATTTAAATTTGTTGTTTTATATTTAGTTAAATATTTATAAATTAGTAATTGATTTATTTTTAATTTAAAATTTTTATGAACTGTTATTTATAGTTTATTATTTTTAGTTTAATGTTTAAATATTTAACTAATGAAGGGACAGTTGTTCTATATGTACCTATAAAAAATAGTAAAATTATTTTAATTAAATTAATAAATAATTATTAACTATATTTATAGATTAATATTATGAAAAATTTAAAAATTAAATTTTTTTTCTAATTTTAAATATAATTTAA…
Leishmania infantum LLM-2413 strain MHOM/ES/2018/LLM-2413		10.17632/w65x97kng9.1	This work		tatcgcatgtgttgatttattactaataaaataaataatataatactccaacaaccaattactaattttaatacgaatcctacaagagttaaaatgttgttttgttaatttaaaattttaattttaaaaataaatttgaaattaataataatttagaaatttaaatttaactatttaaataaaattttattttattattgaattaataactaaaattaattaataatgggtaatggttaatatatagaattttattttatatataatttaaatttttgttgttgtttgtattataatattttatttatatattttattattatttattgtactttattataattttttattatttagtatttaaattgattttagactacaatcagtaaaacgtgagaa…	ATTTAATCAAAATTATTAATAAATAATATTGATATTTTTATTGAATTAAATTTTTAATTATATTTTTGAATTATAATTTTATTATTTTTATTTAATATTTTTAAAATATTATATATTTTAAATTTAAATTTGTTGTTTTATATTTAGTTAAATATTTATAAATTAGTAATTGATTTATTTTTAATTTAAAATTTTTATGAACTGTTATTTATAGTTTATTATTTTTAGTTTAATGTTTAAATATTTAACTAATGAAGGGACAGTTGTTCTATATGTACCTATAAAAAATAGTAAAATTATTTTAATTAAATTAATAAATAATTATTAACTATATTTATAGATTAATATTATGAAAAATTTAAAAATTAAATTTTTTTTCTAATTTTAAATATAATTTAA…
Leishmania infantum LLM-2412 strain MHOM/ES/2018/LLM-2412		10.17632/w65x97kng9.1	This work		tactaataaaataaataatataatactccaacaaccaattactaattttaatacgaatcctacaagagttaaaatgttgttttgttaatttaaaattttaattttaaaaataaatttgaaattaataataatttagaaatttaaatttaactatttaaataaaattttattttattattgaattaataactaaaattaattaataatgggtaatggttaatatatagaattttattttatatataatttaaatttttgttgttgtttgtattataatattttatttatatattttattattatttattgtactttattataattttttattatttagtatttaaattgattttagactacaatcagtaaaacgtgagaaaattcatttacgataaatta…	ATTTAATCAAAATTATTAATAAATAATATTGATATTTTTATTGAATTAAATTTTTAATTATATTTTTGAATTATAATTTTATTATTTTTATTTAATATTTTTAAAATATTATATATTTTAAATTTAAATTTGTTGTTTTATATTTAGTTAAATATTTATAAATTAGTAATTGATTTATTTTTAATTTAAAATTTTTATGAACTGTTATTTATAGTTTATTATTTTTAGTTTAATGTTTAAATATTTAACTAATGAAGGGACAGTTGTTCTATATGTACCTATAAAAAATAGTAAAATTATTTTAATTAAATTAATAAATAATTATTAACTATATTTATAGATTAATATTATGAAAAATTTAAAAATTAAATTTTTTTTCTAATTTTAAATATAATTTAA…
Leishmania infantum LLM-2410 strain MHOM/ES/2018/LLM-2410		10.17632/w65x97kng9.1	This work		tacaagagttaaaatgttgttttgttaatttaaaatttttatttttaaaaataaatttgaaattaataataatttagaaatttaaatttaaatatttaaataaaatttatttggtttaatatatttagttgggattaattttattgattttgatttttgtttgctgatcgactttaggtaggagttgtattacgtttttgacctacaatatatcgcatgtgttgattattactaataaaataaataatataataccccaacaaccaattactaattttaatacgaatccttacaagagttaaaatgttgttttgttaatttaaaattttaattttaaaaataaatttgaaattaataataatttagaaatttaaatttaattatttaaataaaatttta…	ATTTAATCAAAATTATTAATAAATAATATTGATATTTTTATTGAATTAAATTTTTAATTATATTTTTGAATTATAATTTTATTATTTTTATTTAATATTTTTAAAATATTATATATTTTAAATTTAAATTTGTTGTTTTATATTTAGTTAAATATTTATAAATTAGTAATTGATTTATTTTTAATTTAAAATTTTTATGAACTGTTATTTATAGTTTATTATTTTTAGTTTAATGTTTAAATATTTAACTAATGAAGGGACAGTTGTTCTATATGTACCTATAAAAAATAGTAAAATTATTTTAATTAAATTAATAAATAATTATTAACTATATTTATAGATTAATATTATGAAAAATTTAAAAATTAAATTTTTTTTCTAATTTTAAATATAATTTAA…
Leishmania infantum LLM-2411 strain MHOM/ES/2018/LLM-2411		10.17632/w65x97kng9.1	This work		atgttttttctaacaagattgatactctcggtatggttttaaaaataagttaattttgatattttttcggctttgaccaactaattccctttaatttttatatgtaaaatttaagcatataatatttaattaattagattaaatattaaaataagttatgttaatatttaaacaagttatgttaatatttaaacaagttatgttaatattaaaacaagttatgttaatatttaaacaagttatgttaatattaaaacaagttatgttaatattaaaacaagtcatgttaatactaaaataagttatgttaatatttaaacaagttatgttaatatttaaacaagttatgttaatatttaaacaaagttatgttaatatttaaataaattaggttaattc…	ATTTAATCAAAATTATTAATAAATAATATTGATATTTTTATTGAATTAAATTTTTAATTATATTTTTGAATTATAATTTTATTATTTTTATTTAATATTTTTAAAATATTATATATTTTAAATTTAAATTTGTTGTTTTATATTTAGTTAAATATTTATAAATTAGTAATTGATTTATTTTTAATTTAAAATTTTTATGAACTGTTATTTATAGTTTATTATTTTTAGTTTAATGTTTAAATATTTAACTAATGAAGGGACAGTTGTTCTATATGTACCTATAAAAAATAGTAAAATTATTTTAATTAAATTAATAAATAATTATTAACTATATTTATAGATTAATATTATGAAAAATTTAAAAATTAAATTTTTTTTCTAATTTTAAATATAATTTAA…
Leishmania infantum LLM-2418 strain MHOM/ES/2018/LLM-2418		10.17632/w65x97kng9.1	This work		aatatataataaataatatataataataaataaataatattatatattatattatcaagcttgttagaaaaaactatgttttttctaacaagattgatactctcggtatggttttaaaaataagttaattttgatattttttcggctttgactaactaattccctttaatttttatatgtaaaatttaagcatataatatttaattaattagattaaatattaaaacaagttatgttaatatttaaataaattaggttaattctatatatgaattaatatatgttaatgcttggttggattatttttgctgattgactttaggtagggagttgtactacgttttttgacctacaatatatcgcatgtgttgatttattactaataaaataaataatata…	ATTTAATCAAAATTATTAATAAATAATATTGATATTTTTATTGAATTAAATTTTTAATTATATTTTTGAATTATAATTTTATTATTTTTATTTAATATTTTTAAAATATTATATATTTTAAATTTAAATTTGTTGTTTTATATTTAGTTAAATATTTATAAATTAGTAATTGATTTATTTTTAATTTAAAATTTTTATGAACTGTTATTTATAGTTTATTATTTTTAGTTTAATGTTTAAATATTTAACTAATGAAGGGACAGTTGTTCTATATGTACCTATAAAAAATAGTAAAATTATTTTAATTAAATTAATAAATAATTATTAACTATATTTATAGATTAATATTATGAAAAATTTAAAAATTAAATTTTTTTTCTAATTTTAAATATAATTTAA…
Leishmania infantum LLM-2414 strain MHOM/ES/2018/LLM-2414		10.17632/w65x97kng9.1	This work		atgtgttgatttattactaataaaataaataatataatactccaacaaccaattactaattttaatacgaatcctacaagagttaaaatgttgttttgttaatttaaaatttttatttttaaaaataaatttgaaattaataatgatttagaaatttaaatttaaatatatttggtttaatatatttagttggtatgactaattttattaattttgatttttgtttgctgatcgactttaggtagggagttgtactacgtttttgatctacaatatattgcatgtgttgatttattactaataaaataaataatataatactccaacaaccaattactaattttaataccgaattcctacaagagttaaaatgttgttttgttaatttaaaatttttat…	ATTTAATCAAAATTATTAATAAATAATATTGATATTTTTATTGAATTAAATTTTTAATTATATTTTTGAATTATAATTTTATTATTTTTATTTAATATTTTTAAAATATTATATATTTTAAATTTAAATTTGTTGTTTTATATTTAGTTAAATATTTATAAATTAGTAATTGATTTATTTTTAATTTAAAATTTTTATGAACTGTTATTTATAGTTTATTATTTTTAGTTTAATGTTTAAATATTTAACTAATGAAGGGACAGTTGTTCTATATGTACCTATAAAAAATAGTAAAATTATTTTAATTAAATTAATAAATAATTATTAACTATATTTATAGATTAATATTATGAAAAATTTAAAAATTAAATTTTTTTTCTAATTTTAAATATAATTTAA…
Leishmania infantum LLM-2417 strain MHOM/ES/2018/LLM-2417		10.17632/w65x97kng9.1	This work		ttaaacaagttatgttaatatttaaacaagttatgttaatatttaaacaagttatgttaatatttaaacaagttatgttaatatttaaacaagttatgttaatattaaaacaaagttatgttaatatttaaataaattaggttaattctatatatgaattaattatatgttaatgcttggttggattatttttgctgattgactttaggtagggagttgtactacgttttttgacctacaatatatcgcatgtgttgatttattactaataaaataaataatataataccccaacaactaattactaattttaatacgaatccctacgagagttaaaatgttgttttgttaatttaaaatttttatttttaaaaataaatttgaaattaataataattt…	ATTTAATCAAAATTATTAATAAATAATATTGATATTTTTATTGAATTAAATTTTTAATTATATTTTTGAATTATAATTTTATTATTTTTATTTAATATTTTTAAAATATTATATATTTTAAATTTAAATTTGTTGTTTTATATTTAGTTAAATATTTATAAATTAGTAATTGATTTATTTTTAATTTAAAATTTTTATGAACTGTTATTTATAGTTTATTATTTTTAGTTTAATGTTTAAATATTTAACTAATGAAGGGACAGTTGTTCTATATGTACCTATAAAAAATAGTAAAATTATTTTAATTAAATTAATAAATAATTATTAACTATATTTATAGATTAATATTATGAAAAATTTAAAAATTAAATTTTTTTTCTAATTTTAAATATAATTTAA…
Leishmania infantum isolate Susto		10.17632/w65x97kng9.1	This work		atatatgttaatgcttggttggattatttttgctgattgactttaggtagggagttgtactacgttttttgacctacaatatatcgcatgtgttgatttattactaataaaataaataatataatactccaacaaccaattactaattttaatacgaatcctacaagagttaaaatgttgttttgttaatttaaaatttttatttttaaaaataaatttgaaattaataatgatttagaaatttaaatttaaatatatttggtttaatatatttagttggtatgactaattttattaattttgatttttgtttgctgatcgactttaggtagggagttgtactacgtttttgatctacaatatattgcatgtgttgatttattactaataaaataaata…	ATTTAATCAAAATTATTAATAAATAATATTGATATTTTTATTGAATTAAATTTTTAATTATATTTTTGAATTATAATTTTATTATTTTTATTTAATATTTTTAAAATATTATATATTTTAAATTTAAATTTGTTGTTTTATATTTAGTTAAATATTTATAAATTAGTAATTGATTTATTTTTAATTTAAAATTTTTATGAACTGTTATTTATAGTTTATTATTTTTAGTTTAATGTTTAAATATTTAACTAATGAAGGGACAGTTGTTCTATATGTACCTATAAAAAATAGTAAAATTATTTTAATTAAATTAATAAATAATTATTAACTATATTTATAGATTAATATTATGAAAAATTTAAAAATTAAATTTTTTTTCTAATTTTAAATATAATTTAA…

## Sheet: Table S2
Table S2. Nucleotide sequence changes identified in the maxicircle CR of the Spanish Leishmania infantum isolates.
	CDS	12s_rRNA	9s_rRNA	CYb	CYb	ATPase_6	ND2	ND2	ND1	ND1	CO2	MURF2	CO1	G4-ND4	G4-ND4	ND4	ND4	RPS12-ND5
	Position in JPCM5 maxicirlce CR	402	1414	5708	5906	6511	6711	7146	8202	8685	9177	10223	11857	12566	12592	12881	13764	14468
JPC-like group	JPCM5	T	G	C	T	C	G	C	A	T	A	T	G	C	C	T	C	T
	LLM-2405	T	G	C	T	C	G	C	A	T	A	T	G	C	T	T	C	T
	LLM-2407	T	G	C	T	C	G	C	A	T	A	T	G	C	C	T	C	T
	LLM-2413	T	A	C	T	C	G	C	A	T	A	T	G	C	C	T	C	T
	LLM-2412	T	G	C	T	C	G	C	A	T	A	T	G	C	C	T	C	T
	LLM-2411	T	G	C	T	C	G	C	A	T	A	T	G	C	C	C	C	T
	LLM-2418	T	G	C	T	C	G	C	A	T	A	T	G	C	C	T	C	T
	LLM-2414	T	G	C	T	C	G	C	A	T	A	T	G	C	C	T	T	T
	LLM-2417	T	G	C	T	C	G	C	A	T	A	T	G	C	C	T	C	T
	Susto	T	G	C	T	C	G	C	A	T	A	T	G	C	C	T	T	T
	LLM-1356	T	G	C	T	C	G	C	A	T	A	T	G	C	C	T	C	C
	LLM-1345	T	G	C	T	C	G	C	A	T	A	T	G	C	C	T	C	T
Non-JPC group	LLM-2409	C	G	T	T	A	A	T	G	C	G	C	A	T	C	T	C	T
	LLM-2406	C	G	T	T	A	A	T	G	C	G	C	A	T	C	T	C	T
	LLM-2408	C	G	T	T	A	A	T	G	C	G	C	A	T	C	T	C	T
	LLM-2404	C	G	T	C	A	A	T	G	C	G	C	A	T	C	T	C	T
	LLM-2410	C	G	T	T	A	A	T	G	C	G	C	A	T	C	T	C	T

## Sheet: Table S3
S3 Table. Nucleotide sequence changes identified in the maxicircle CR of the Mediterranean Leishmania infantum isolates.
CDS	12s_rRNA	9s_rRNA	9s_rRNA	MURF5	MURF5	ND7	ND7	ND7	CO3	CO3	CYb	CYb	CYb	CYb-ATPase_6?	ATPase_6	ATPase_6	ATPase_6	ND2	ND2	ND2	ND1	ND1	CO2	CO2	MURF2	CO1	CO1	G4-ND4	G4-ND4	ND4	ND4	ND4	ND4	G5(ND3)	RPS12-ND5	ND5	ND5	ND5	ND5	ND5
Position in JPCM5 maxicirlce CR	402	1414	1660	2621	2768	2910	3059	3278	4481	4742	5354	5708	5906	6031	6391	6511	6668	6711	7112	7146	8202	8685	9177	9588	10223	11220	11857	12566	12592	12881	13413	13563	13764	14218	14468	14892	15130	15189	15282	15636
JPCM5	T	G	C	A	T	C	C	T	T	C	C	C	T	C	T	C	C	G	C	C	A	T	A	C	T	C	G	C	C	T	C	G	C	-	T	A	C	A	T	A
LLM-2405	T	G	C	A	T	C	C	T	T	C	C	C	T	C	T	C	C	G	C	C	A	T	A	C	T	C	G	C	T	T	C	G	C	-	T	A	C	A	T	A
LLM-2407	T	G	C	A	T	C	C	T	T	C	C	C	T	C	T	C	C	G	C	C	A	T	A	C	T	C	G	C	C	T	C	G	C	-	T	A	C	A	T	A
LLM-2413	T	A	C	A	T	C	C	T	T	C	C	C	T	C	T	C	C	G	C	C	A	T	A	C	T	C	G	C	C	T	C	G	C	-	T	A	C	A	T	A
LLM-2412	T	G	C	A	T	C	C	T	T	C	C	C	T	C	T	C	C	G	C	C	A	T	A	C	T	C	G	C	C	T	C	G	C	-	T	A	C	A	T	A
LLM-2411	T	G	C	A	T	C	C	T	T	C	C	C	T	C	T	C	C	G	C	C	A	T	A	C	T	C	G	C	C	C	C	G	C	-	T	A	C	A	T	A
LLM-2418	T	G	C	A	T	C	C	T	T	C	C	C	T	C	T	C	C	G	C	C	A	T	A	C	T	C	G	C	C	T	C	G	C	-	T	A	C	A	T	A
LLM-2414	T	G	C	A	T	C	C	T	T	C	C	C	T	C	T	C	C	G	C	C	A	T	A	C	T	C	G	C	C	T	C	G	T	-	T	A	C	A	T	A
LLM-2417	T	G	C	A	T	C	C	T	T	C	C	C	T	C	T	C	C	G	C	C	A	T	A	C	T	C	G	C	C	T	C	G	C	-	T	A	C	A	T	A
Susto	T	G	C	A	T	C	C	T	T	C	C	C	T	C	T	C	C	G	C	C	A	T	A	C	T	C	G	C	C	T	C	G	T	-	T	A	C	A	T	A
LLM-1356	T	G	C	A	T	C	C	T	T	C	C	C	T	C	T	C	C	G	C	C	A	T	A	C	T	C	G	C	C	T	C	G	C	-	C	A	C	A	T	A
LLM-1345	T	G	C	A	T	C	C	T	T	C	C	C	T	C	T	C	C	G	C	C	A	T	A	C	T	C	G	C	C	T	C	G	C	-	T	A	C	A	T	A
ZK47	T	G	C	A	T	C	C	T	T	C	C	C	T	C	T	C	C	G	C	C	A	T	A	C	T	C	G	C	C	T	C	G	C	AA	T	A	C	A	T	A
ZK5	T	G	C	A	T	C	C	T	T	C	C	C	T	C	T	C	C	G	C	C	A	T	A	C	T	C	G	C	C	T	C	G	C	AA	T	A	C	A	T	A
ZK43	T	G	C	A	T	C	T	T	T	C	C	C	T	C	T	C	C	G	C	C	A	T	A	C	T	C	G	C	C	T	C	G	C	AA	T	A	C	A	T	A
ZK28	T	G	C	A	T	C	C	T	T	C	C	C	T	C	T	C	C	G	C	C	A	T	A	C	T	C	G	C	C	T	C	G	C	-	T	A	C	A	T	A
ZK25	T	G	C	A	T	C	C	T	T	C	C	C	T	C	T	C	C	G	C	C	A	T	A	C	T	C	G	C	C	T	C	G	C	AA	T	A	C	A	T	A
LIPA83	T	G	C	A	A	C	C	T	T	C	C	C	T	C	T	C	C	G	C	C	A	T	A	C	T	C	G	C	C	T	C	G	C	-	T	A	C	A	T	A
LIPA60	T	G	C	A	T	C	T	T	T	C	C	C	T	C	T	C	C	G	T	C	A	T	A	C	T	T	G	C	C	T	C	G	C	AA	T	A	C	A	T	A
LLM-2409	C	G	C	A	T	C	C	T	T	C	C	T	T	C	T	A	C	A	C	T	G	C	G	C	C	C	A	T	C	T	C	G	C	-	T	A	C	A	T	A
LLM-2406	C	G	C	A	T	C	C	T	T	C	C	T	T	C	T	A	C	A	C	T	G	C	G	C	C	C	A	T	C	T	C	G	C	-	T	A	C	A	T	A
LLM-2408	C	G	C	A	T	C	C	T	T	C	C	T	T	C	T	A	C	A	C	T	G	C	G	C	C	C	A	T	C	T	C	G	C	-	T	A	C	A	T	A
LLM-2404	C	G	C	A	T	C	C	T	T	C	C	T	C	C	T	A	C	A	C	T	G	C	G	C	C	C	A	T	C	T	C	G	C	-	T	A	C	A	T	A
LLM-2410	C	G	C	A	T	C	C	T	T	C	C	T	T	C	T	A	C	A	C	T	G	C	G	C	C	C	A	T	C	T	C	G	C	-	T	A	C	A	T	A
CH32	T	G	C	G	T	C	C	T	T	C	C	C	T	C	T	C	C	G	C	C	A	T	A	C	T	C	A	C	C	T	C	G	C	-	T	A	T	A	C	G
CH34	T	G	C	G	T	C	C	T	T	C	C	C	T	C	T	C	C	G	C	C	A	T	A	C	T	C	A	C	C	T	C	G	C	-	T	A	T	A	C	G
CUK1	T	G	C	G	T	C	C	T	T	C	C	C	T	C	T	C	C	G	C	C	A	T	A	T	T	C	A	C	C	T	C	G	C	-	T	A	T	A	C	G
CUK4	T	G	C	G	T	C	C	T	T	C	C	C	T	C	T	C	C	G	C	C	A	T	A	T	T	C	A	C	C	T	C	G	C	-	T	A	T	A	C	G
CUK12	T	G	C	G	T	C	C	T	T	C	C	C	T	C	T	C	C	G	C	C	A	T	A	T	T	C	A	C	C	T	C	G	C	-	T	A	T	G	C	G
CH33	T	G	T	A	T	T	T	C	C	T	T	C	T	T	C	C	T	A	C	C	G	T	G	C	T	C	A	C	C	T	C	A	C	-	T	C	C	A	T	A
CH35	T	G	T	A	T	T	T	C	C	T	T	C	T	T	C	C	T	A	C	C	G	T	G	C	T	C	A	C	C	T	C	A	C	-	T	C	C	A	T	A
CH36	T	G	T	A	T	T	T	C	C	T	T	C	T	T	C	C	T	A	C	C	G	T	G	C	T	C	A	C	C	T	T	A	C	-	T	C	C	A	T	A
